# Supplementary material for: 3′,6′-Bis(diethyl­amino)-3H-spiro­[2-benzo­thio­phene-1,9′-xanthene]-3-thione
Source: Acta Crystallogr Sect E Struct Rep Online. 2008 Oct 4;64(Pt 11):o2068. doi: 10.1107/S1600536808031218 (PMC2959524; doi:10.1107/S1600536808031218)
Supplement: Supplementary file 1 [file e-64-o2068-sup1.cif]

##############################################################################
###                                                                        ###
###        Electronic paper (Acta Crystallographica Section E)             ###
###                                                                        ###
##############################################################################
#                                                                            #
# This CIF contains the data in a paper accepted for publication in Acta     #
# Crystallographica Section E. It conforms to the requirements of Notes      #
# for Authors for Section E, and has been peer reviewed under the auspices   #
# of the IUCr Commission on Journals.                                        #
#                                                                            #
# Full details of the Crystallographic Information File format               #
# are given in the paper "The Crystallographic Information File (CIF):       #
# a New Standard Archive File for Crystallography" by S. R. Hall, F. H.      #
# Allen and I. D. Brown [Acta Cryst. (1991), A47, 655-685].                  #
#                                                                            #
# The current version of the core CIF dictionary is obtainable from          #
# ftp://ftp.iucr.org/pub/cif_core.dic. The current version number is 2.4.    #
#                                                                            #
# Software is freely available for graphical display of the structure(s) in  #
# this CIF.  For information consult the CIF home page http://www.iucr.org/  #
# cif/home.html                                                              #
#                                                                            #
# This file may be used for bona fide research purposes within the           #
# scientific community so long as proper attribution is given to the journal # 
# article from which it was obtained.                                        #
#                                                                            #
##############################################################################
                                             
data_I
_audit_creation_method     SHELXL-97
_chemical_name_systematic
;
3',6'-Bis(diethylamino)-3<i>H</i>-spiro[2-benzothiophene-1,9'-xanthene]-3-thione
;
_chemical_name_common     ?
_chemical_formula_moiety     'C28 H30 N2 O S2'
_chemical_formula_sum     'C28 H30 N2 O S2'
_chemical_formula_iupac     'C28 H30 N2 O S2'
_chemical_formula_weight     474.66
_chemical_melting_point     ?
_symmetry_cell_setting     'Orthorhombic'
_symmetry_space_group_name_H-M     'P 21 21 21'
_symmetry_space_group_name_Hall     'P 2ac 2ab'
loop_
    _symmetry_equiv_pos_as_xyz
    'x, y, z'
    '-x+1/2, -y, z+1/2'
    '-x, y+1/2, -z+1/2'
    'x+1/2, -y+1/2, -z'
_cell_length_a     12.181(4)
_cell_length_b     13.455(5)
_cell_length_c     15.254(5)
_cell_angle_alpha     90.00
_cell_angle_beta     90.00
_cell_angle_gamma     90.00
_cell_volume     2500.0(15)
_cell_formula_units_Z     4
_cell_measurement_reflns_used     3199
_cell_measurement_theta_min     4.511
_cell_measurement_theta_max     42.555
_cell_measurement_temperature     173(2)
_exptl_crystal_description     'block'
_exptl_crystal_colour     'colorless'
_exptl_crystal_size_max     0.36
_exptl_crystal_size_mid     0.33
_exptl_crystal_size_min     0.23
_exptl_crystal_density_diffrn     1.261
_exptl_crystal_density_meas     ?
_exptl_crystal_density_method     'not measured'
_exptl_crystal_F_000     1008
_exptl_absorpt_coefficient_mu     0.236
_exptl_absorpt_correction_type     'Multi-scan'
_exptl_absorpt_process_details     '(SADABS; Bruker, 2001)'
_exptl_absorpt_correction_T_min     0.9198
_exptl_absorpt_correction_T_max     0.9477
_exptl_special_details
;
;
_diffrn_ambient_temperature     173(2)
_diffrn_radiation_type     MoK\a
_diffrn_radiation_wavelength     0.71073
_diffrn_radiation_source     'fine-focus sealed tube'
_diffrn_radiation_monochromator     graphite
_diffrn_measurement_device_type     'Bruker APEX area-detector'
_diffrn_measurement_method     '\f and \w'
_diffrn_detector_area_resol_mean     ?
_diffrn_reflns_number     12588
_diffrn_reflns_av_R_equivalents     0.0731
_diffrn_reflns_av_sigmaI/netI     0.0530
_diffrn_reflns_theta_min     2.02
_diffrn_reflns_theta_max     25.00
_diffrn_reflns_theta_full     25.00
_diffrn_measured_fraction_theta_max     1.000
_diffrn_measured_fraction_theta_full     1.000
_diffrn_reflns_limit_h_min     -14
_diffrn_reflns_limit_h_max     14
_diffrn_reflns_limit_k_min     -15
_diffrn_reflns_limit_k_max     15
_diffrn_reflns_limit_l_min     -18
_diffrn_reflns_limit_l_max     13
_diffrn_standards_number     0
_diffrn_standards_interval_count     0
_diffrn_standards_interval_time     0
_diffrn_standards_decay_%     0
_refine_special_details
;
Refinement of <i>F</i>^2^ against ALL reflections. The weighted <i>R</i>-factor
<i>wR</i> and goodness of fit <i>S</i> are based on <i>F</i>^2^, conventional
<i>R</i>-factors <i>R</i> are based on <i>F</i>, with <i>F</i> set to zero for
negative <i>F</i>^2^. The threshold expression of <i>F</i>^2^ >
\s(<i>F</i>^2^) is used only for calculating <i>R</i>-factors(gt) <i>etc</i>.
and is not relevant to the choice of reflections for refinement.
<i>R</i>-factors based on <i>F</i>^2^ are statistically about twice as large
as those based on <i>F</i>, and <i>R</i>- factors based on ALL data will be
even larger.
;
_reflns_number_total     2498
_reflns_number_gt     2114
_reflns_threshold_expression     I>2\s(I)
_refine_ls_structure_factor_coef     Fsqd
_refine_ls_matrix_type     full
_refine_ls_R_factor_all     0.0688
_refine_ls_R_factor_gt     0.0572
_refine_ls_wR_factor_gt     0.1306
_refine_ls_wR_factor_ref     0.1362
_refine_ls_goodness_of_fit_ref     1.179
_refine_ls_restrained_S_all     1.179
_refine_ls_number_reflns     2498
_refine_ls_number_parameters     298
_refine_ls_number_restraints     0
_refine_ls_hydrogen_treatment     constr
_refine_ls_weighting_scheme     calc
_refine_ls_weighting_details
                 'calc w=1/[\s^2^(Fo^2^)+(0.0662P)^2^] where P=(Fo^2^+2Fc^2^)/3'
_atom_sites_solution_hydrogens     geom
_atom_sites_solution_primary     direct
_atom_sites_solution_secondary     difmap
_refine_ls_shift/su_max     0.003
_refine_ls_shift/su_mean     0.000
_refine_diff_density_max     0.308
_refine_diff_density_min     -0.197
_refine_ls_extinction_method     none
_refine_ls_extinction_coef     ?
_refine_ls_abs_structure_details     ?
_refine_ls_abs_structure_Flack     ?
loop_
    _atom_type_symbol
    _atom_type_description
    _atom_type_scat_dispersion_real
    _atom_type_scat_dispersion_imag
    _atom_type_scat_source
    'C' 'C' 0.0033 0.0000
                         'International Tables Vol C Tables 4.2.6.8 and 6.1.1.4'
    'H' 'H' 0.0000 0.0000
                         'International Tables Vol C Tables 4.2.6.8 and 6.1.1.4'
    'N' 'N' 0.0061 0.0000
                         'International Tables Vol C Tables 4.2.6.8 and 6.1.1.4'
    'O' 'O' 0.0106 0.0000
                         'International Tables Vol C Tables 4.2.6.8 and 6.1.1.4'
    'S' 'S' 0.1246 0.0000
                         'International Tables Vol C Tables 4.2.6.8 and 6.1.1.4'
_computing_data_collection     'SMART (Bruker, 2001)'
_computing_cell_refinement     'SAINT (Bruker, 2001)'
_computing_data_reduction     'SAINT (Bruker, 2001)'
_computing_structure_solution     'SHELXS97 (Sheldrick, 2008)'
_computing_structure_refinement     'SHELXL97 (Sheldrick, 2008)'
_computing_molecular_graphics     'ORTEP-3 (Farrugia, 1997)'
_computing_publication_material     'SHELXL97 (Sheldrick, 2008)'
loop_
    _atom_site_type_symbol
    _atom_site_label
    _atom_site_fract_x
    _atom_site_fract_y
    _atom_site_fract_z
    _atom_site_U_iso_or_equiv
    _atom_site_adp_type
    _atom_site_calc_flag
    _atom_site_refinement_flags
    _atom_site_occupancy
    _atom_site_disorder_assembly
    _atom_site_disorder_group
    S S1 0.18097(9) 0.90100(7) 0.96568(7) 0.0490(3) Uani d . 1 . .
    O O1 0.3456(2) 0.65755(17) 0.94489(16) 0.0431(6) Uani d . 1 . .
    C C1 0.3709(3) 0.7217(2) 0.8770(2) 0.0335(8) Uani d . 1 . .
    N N1 0.0836(3) 0.4480(2) 1.0842(2) 0.0543(9) Uani d . 1 . .
    S S2 0.03347(14) 1.07464(9) 0.95303(13) 0.1047(6) Uani d . 1 . .
    N N2 0.6222(2) 0.7794(2) 0.75337(19) 0.0447(8) Uani d . 1 . .
    C C2 0.4781(3) 0.7178(2) 0.8483(2) 0.0361(9) Uani d . 1 . .
    H H2 0.5268 0.6732 0.8739 0.043 Uiso calc R 1 . .
    C C3 0.5144(3) 0.7802(2) 0.7811(2) 0.0373(9) Uani d . 1 . .
    C C4 0.4354(3) 0.8420(3) 0.7425(2) 0.0427(9) Uani d . 1 . .
    H H4 0.4551 0.8815 0.6951 0.051 Uiso calc R 1 . .
    C C5 0.3288(3) 0.8455(2) 0.7733(2) 0.0412(9) Uani d . 1 . .
    H H5 0.2793 0.8886 0.7469 0.049 Uiso calc R 1 . .
    C C6 0.2932(3) 0.7864(2) 0.8429(2) 0.0363(9) Uani d . 1 . .
    C C7 0.1800(3) 0.7946(2) 0.8827(2) 0.0374(9) Uani d . 1 . .
    C C8 0.1525(3) 0.7008(2) 0.9302(2) 0.0353(9) Uani d . 1 . .
    C C9 0.0457(3) 0.6738(2) 0.9530(2) 0.0411(9) Uani d . 1 . .
    H H9 -0.0120 0.7138 0.9343 0.049 Uiso calc R 1 . .
    C C10 0.0219(3) 0.5917(2) 1.0014(2) 0.0426(9) Uani d . 1 . .
    H H10 -0.0508 0.5765 1.0140 0.051 Uiso calc R 1 . .
    C C11 0.1058(3) 0.5296(2) 1.0326(2) 0.0383(9) Uani d . 1 . .
    C C12 0.2144(3) 0.5551(2) 1.0098(2) 0.0397(9) Uani d . 1 . .
    H H12 0.2725 0.5152 1.0281 0.048 Uiso calc R 1 . .
    C C13 0.2346(3) 0.6388(2) 0.9605(2) 0.0352(8) Uani d . 1 . .
    C C14 0.0954(3) 0.8293(3) 0.8183(2) 0.0414(9) Uani d . 1 . .
    C C15 0.0682(3) 0.7754(3) 0.7464(2) 0.0436(10) Uani d . 1 . .
    H H15 0.0963 0.7117 0.7387 0.052 Uiso calc R 1 . .
    C C16 -0.0025(4) 0.8164(4) 0.6842(3) 0.0723(15) Uani d . 1 . .
    H H16 -0.0217 0.7797 0.6349 0.087 Uiso calc R 1 . .
    C C17 -0.0449(4) 0.9130(4) 0.6952(3) 0.0732(15) Uani d . 1 . .
    H H17 -0.0889 0.9414 0.6522 0.088 Uiso calc R 1 . .
    C C18 -0.0212(4) 0.9629(3) 0.7680(4) 0.0721(15) Uani d . 1 . .
    H H18 -0.0519 1.0254 0.7770 0.087 Uiso calc R 1 . .
    C C19 0.0501(3) 0.9223(3) 0.8319(3) 0.0472(10) Uani d . 1 . .
    C C20 0.0808(4) 0.9700(3) 0.9130(3) 0.0607(13) Uani d . 1 . .
    C C21 -0.0282(3) 0.4250(3) 1.1101(3) 0.0532(11) Uani d . 1 . .
    H H21A -0.0645 0.4864 1.1264 0.064 Uiso calc R 1 . .
    H H21B -0.0257 0.3831 1.1618 0.064 Uiso calc R 1 . .
    C C22 -0.0970(4) 0.3734(3) 1.0412(4) 0.0750(15) Uani d . 1 . .
    H H22A -0.1692 0.3612 1.0641 0.112 Uiso calc R 1 . .
    H H22B -0.0633 0.3114 1.0256 0.112 Uiso calc R 1 . .
    H H22C -0.1022 0.4149 0.9901 0.112 Uiso calc R 1 . .
    C C23 0.1720(4) 0.3817(3) 1.1151(3) 0.0623(13) Uani d . 1 . .
    H H23A 0.2359 0.4214 1.1297 0.075 Uiso calc R 1 . .
    H H23B 0.1480 0.3484 1.1682 0.075 Uiso calc R 1 . .
    C C24 0.2028(5) 0.3077(4) 1.0508(3) 0.0892(18) Uani d . 1 . .
    H H24A 0.2603 0.2667 1.0741 0.134 Uiso calc R 1 . .
    H H24B 0.2283 0.3402 0.9986 0.134 Uiso calc R 1 . .
    H H24C 0.1403 0.2672 1.0370 0.134 Uiso calc R 1 . .
    C C25 0.6586(4) 0.8446(3) 0.6825(3) 0.0505(10) Uani d . 1 . .
    H H25A 0.6055 0.8415 0.6351 0.061 Uiso calc R 1 . .
    H H25B 0.7280 0.8203 0.6600 0.061 Uiso calc R 1 . .
    C C26 0.6723(4) 0.9514(3) 0.7101(3) 0.0718(14) Uani d . 1 . .
    H H26A 0.6962 0.9901 0.6608 0.108 Uiso calc R 1 . .
    H H26B 0.7261 0.9554 0.7559 0.108 Uiso calc R 1 . .
    H H26C 0.6035 0.9766 0.7310 0.108 Uiso calc R 1 . .
    C C27 0.7102(3) 0.7392(3) 0.8084(3) 0.0583(12) Uani d . 1 . .
    H H27A 0.6856 0.7392 0.8689 0.070 Uiso calc R 1 . .
    H H27B 0.7732 0.7832 0.8046 0.070 Uiso calc R 1 . .
    C C28 0.7463(5) 0.6358(4) 0.7846(4) 0.0892(18) Uani d . 1 . .
    H H28A 0.8038 0.6151 0.8236 0.134 Uiso calc R 1 . .
    H H28B 0.7729 0.6353 0.7254 0.134 Uiso calc R 1 . .
    H H28C 0.6852 0.5912 0.7898 0.134 Uiso calc R 1 . .
loop_
    _atom_site_aniso_label
    _atom_site_aniso_U_11
    _atom_site_aniso_U_22
    _atom_site_aniso_U_33
    _atom_site_aniso_U_12
    _atom_site_aniso_U_13
    _atom_site_aniso_U_23
    S1 0.0632(6) 0.0381(4) 0.0456(5) -0.0033(5) 0.0015(5) -0.0066(5)
    O1 0.0407(14) 0.0447(13) 0.0439(14) -0.0044(12) 0.0025(11) 0.0169(12)
    C1 0.046(2) 0.0284(16) 0.0259(16) -0.0059(15) 0.0015(15) 0.0010(15)
    N1 0.057(2) 0.0428(17) 0.063(2) 0.0025(16) 0.0204(17) 0.0246(17)
    S2 0.1242(12) 0.0529(7) 0.1369(14) 0.0229(8) 0.0171(11) -0.0257(9)
    N2 0.0458(18) 0.0498(17) 0.0383(17) -0.0028(15) 0.0085(15) 0.0050(16)
    C2 0.0407(19) 0.0335(17) 0.0340(18) -0.0021(16) -0.0017(16) -0.0037(16)
    C3 0.049(2) 0.0358(17) 0.0268(17) -0.0095(17) 0.0015(16) -0.0082(16)
    C4 0.056(2) 0.0413(19) 0.0312(18) -0.0123(18) 0.0071(18) 0.0065(17)
    C5 0.053(2) 0.0319(17) 0.0388(19) 0.0003(17) 0.0007(18) 0.0068(16)
    C6 0.047(2) 0.0271(16) 0.0353(18) -0.0023(16) 0.0032(17) 0.0005(16)
    C7 0.046(2) 0.0283(16) 0.0379(18) -0.0010(16) 0.0036(17) -0.0013(15)
    C8 0.043(2) 0.0284(16) 0.0344(18) -0.0011(15) 0.0058(16) -0.0031(15)
    C9 0.044(2) 0.0348(17) 0.045(2) 0.0057(16) 0.0086(18) 0.0004(18)
    C10 0.041(2) 0.0391(18) 0.048(2) -0.0040(18) 0.0164(17) -0.0032(18)
    C11 0.050(2) 0.0271(15) 0.0372(18) 0.0009(15) 0.0169(18) 0.0004(16)
    C12 0.048(2) 0.0334(17) 0.038(2) 0.0064(16) 0.0075(17) 0.0059(16)
    C13 0.0380(19) 0.0349(17) 0.0327(18) -0.0006(14) 0.0064(17) 0.0017(17)
    C14 0.042(2) 0.0397(18) 0.043(2) -0.0059(17) 0.0066(17) 0.0117(18)
    C15 0.046(2) 0.046(2) 0.039(2) -0.0100(18) 0.0040(18) -0.0020(19)
    C16 0.064(3) 0.104(4) 0.050(3) -0.019(3) -0.008(2) 0.003(3)
    C17 0.049(3) 0.111(4) 0.059(3) -0.007(3) -0.008(2) 0.031(3)
    C18 0.062(3) 0.056(3) 0.098(4) 0.007(2) 0.001(3) 0.026(3)
    C19 0.049(2) 0.0363(19) 0.056(2) -0.0017(17) 0.007(2) 0.0137(19)
    C20 0.057(3) 0.047(2) 0.079(3) -0.003(2) 0.016(2) 0.007(2)
    C21 0.067(3) 0.043(2) 0.050(2) -0.009(2) 0.025(2) 0.0089(19)
    C22 0.080(3) 0.059(3) 0.086(3) -0.016(2) 0.013(3) -0.004(3)
    C23 0.090(3) 0.047(2) 0.050(2) -0.012(2) 0.022(2) 0.015(2)
    C24 0.120(5) 0.078(3) 0.070(3) 0.004(3) 0.013(3) -0.008(3)
    C25 0.058(2) 0.056(2) 0.037(2) -0.001(2) 0.0161(19) 0.0001(19)
    C26 0.073(3) 0.057(2) 0.086(3) -0.014(2) 0.030(3) 0.005(3)
    C27 0.053(3) 0.071(3) 0.051(2) -0.014(2) 0.012(2) 0.004(2)
    C28 0.088(4) 0.099(4) 0.081(4) 0.027(3) -0.011(3) -0.008(3)
_geom_special_details
;
All e.s.d.'s (except the e.s.d. in the dihedral angle between two l.s. planes)
are estimated using the full covariance matrix. The cell e.s.d.'s are taken
into account individually in the estimation of e.s.d.'s in distances, angles
and torsion angles; correlations between e.s.d.'s in cell parameters are only
used when they are defined by crystal symmetry. An approximate (isotropic)
treatment of cell e.s.d.'s is used for estimating e.s.d.'s involving l.s.
planes.
;
loop_
    _geom_bond_atom_site_label_1
    _geom_bond_atom_site_label_2
    _geom_bond_site_symmetry_2
    _geom_bond_distance
    _geom_bond_publ_flag
    S1 C20 . 1.732(5) ?
    S1 C7 . 1.911(3) ?
    O1 C1 . 1.383(4) ?
    O1 C13 . 1.396(4) ?
    C1 C2 . 1.379(5) ?
    C1 C6 . 1.388(5) ?
    N1 C11 . 1.378(4) ?
    N1 C21 . 1.452(5) ?
    N1 C23 . 1.476(6) ?
    S2 C20 . 1.639(4) ?
    N2 C3 . 1.380(5) ?
    N2 C25 . 1.461(5) ?
    N2 C27 . 1.465(5) ?
    C2 C3 . 1.397(5) ?
    C2 H2 . 0.9300 ?
    C3 C4 . 1.401(5) ?
    C4 C5 . 1.381(5) ?
    C4 H4 . 0.9300 ?
    C5 C6 . 1.395(5) ?
    C5 H5 . 0.9300 ?
    C6 C7 . 1.510(5) ?
    C7 C8 . 1.493(4) ?
    C7 C14 . 1.499(5) ?
    C8 C13 . 1.383(5) ?
    C8 C9 . 1.395(5) ?
    C9 C10 . 1.360(5) ?
    C9 H9 . 0.9300 ?
    C10 C11 . 1.403(5) ?
    C10 H10 . 0.9300 ?
    C11 C12 . 1.409(5) ?
    C12 C13 . 1.376(5) ?
    C12 H12 . 0.9300 ?
    C14 C15 . 1.355(5) ?
    C14 C19 . 1.384(5) ?
    C15 C16 . 1.395(6) ?
    C15 H15 . 0.9300 ?
    C16 C17 . 1.408(7) ?
    C16 H16 . 0.9300 ?
    C17 C18 . 1.329(7) ?
    C17 H17 . 0.9300 ?
    C18 C19 . 1.415(6) ?
    C18 H18 . 0.9300 ?
    C19 C20 . 1.442(6) ?
    C21 C22 . 1.513(6) ?
    C21 H21A . 0.9700 ?
    C21 H21B . 0.9700 ?
    C22 H22A . 0.9600 ?
    C22 H22B . 0.9600 ?
    C22 H22C . 0.9600 ?
    C23 C24 . 1.448(6) ?
    C23 H23A . 0.9700 ?
    C23 H23B . 0.9700 ?
    C24 H24A . 0.9600 ?
    C24 H24B . 0.9600 ?
    C24 H24C . 0.9600 ?
    C25 C26 . 1.506(6) ?
    C25 H25A . 0.9700 ?
    C25 H25B . 0.9700 ?
    C26 H26A . 0.9600 ?
    C26 H26B . 0.9600 ?
    C26 H26C . 0.9600 ?
    C27 C28 . 1.503(6) ?
    C27 H27A . 0.9700 ?
    C27 H27B . 0.9700 ?
    C28 H28A . 0.9600 ?
    C28 H28B . 0.9600 ?
    C28 H28C . 0.9600 ?
loop_
    _geom_angle_atom_site_label_1
    _geom_angle_atom_site_label_2
    _geom_angle_atom_site_label_3
    _geom_angle_site_symmetry_1
    _geom_angle_site_symmetry_3
    _geom_angle
    _geom_angle_publ_flag
    C20 S1 C7 . . 95.16(19) ?
    C1 O1 C13 . . 117.2(3) ?
    C2 C1 O1 . . 115.2(3) ?
    C2 C1 C6 . . 123.5(3) ?
    O1 C1 C6 . . 121.3(3) ?
    C11 N1 C21 . . 120.7(3) ?
    C11 N1 C23 . . 121.4(3) ?
    C21 N1 C23 . . 117.9(3) ?
    C3 N2 C25 . . 120.7(3) ?
    C3 N2 C27 . . 121.6(3) ?
    C25 N2 C27 . . 115.1(3) ?
    C1 C2 C3 . . 120.7(3) ?
    C1 C2 H2 . . 119.7 ?
    C3 C2 H2 . . 119.7 ?
    N2 C3 C2 . . 121.4(3) ?
    N2 C3 C4 . . 122.0(3) ?
    C2 C3 C4 . . 116.6(3) ?
    C5 C4 C3 . . 121.5(3) ?
    C5 C4 H4 . . 119.2 ?
    C3 C4 H4 . . 119.2 ?
    C4 C5 C6 . . 122.2(3) ?
    C4 C5 H5 . . 118.9 ?
    C6 C5 H5 . . 118.9 ?
    C1 C6 C5 . . 115.5(3) ?
    C1 C6 C7 . . 121.2(3) ?
    C5 C6 C7 . . 123.3(3) ?
    C8 C7 C14 . . 115.3(3) ?
    C8 C7 C6 . . 109.8(3) ?
    C14 C7 C6 . . 112.7(3) ?
    C8 C7 S1 . . 108.3(2) ?
    C14 C7 S1 . . 101.8(2) ?
    C6 C7 S1 . . 108.4(2) ?
    C13 C8 C9 . . 115.7(3) ?
    C13 C8 C7 . . 120.7(3) ?
    C9 C8 C7 . . 123.4(3) ?
    C10 C9 C8 . . 123.0(3) ?
    C10 C9 H9 . . 118.5 ?
    C8 C9 H9 . . 118.5 ?
    C9 C10 C11 . . 120.9(3) ?
    C9 C10 H10 . . 119.6 ?
    C11 C10 H10 . . 119.6 ?
    N1 C11 C10 . . 121.7(3) ?
    N1 C11 C12 . . 121.2(3) ?
    C10 C11 C12 . . 117.1(3) ?
    C13 C12 C11 . . 120.1(3) ?
    C13 C12 H12 . . 120.0 ?
    C11 C12 H12 . . 120.0 ?
    C12 C13 C8 . . 123.2(3) ?
    C12 C13 O1 . . 114.5(3) ?
    C8 C13 O1 . . 122.3(3) ?
    C15 C14 C19 . . 120.5(4) ?
    C15 C14 C7 . . 122.1(3) ?
    C19 C14 C7 . . 117.2(3) ?
    C14 C15 C16 . . 119.3(4) ?
    C14 C15 H15 . . 120.4 ?
    C16 C15 H15 . . 120.4 ?
    C15 C16 C17 . . 120.7(4) ?
    C15 C16 H16 . . 119.7 ?
    C17 C16 H16 . . 119.7 ?
    C18 C17 C16 . . 119.1(5) ?
    C18 C17 H17 . . 120.5 ?
    C16 C17 H17 . . 120.5 ?
    C17 C18 C19 . . 120.9(4) ?
    C17 C18 H18 . . 119.5 ?
    C19 C18 H18 . . 119.5 ?
    C14 C19 C18 . . 119.4(4) ?
    C14 C19 C20 . . 115.3(4) ?
    C18 C19 C20 . . 125.3(4) ?
    C19 C20 S2 . . 127.6(4) ?
    C19 C20 S1 . . 110.0(3) ?
    S2 C20 S1 . . 122.4(3) ?
    N1 C21 C22 . . 115.4(4) ?
    N1 C21 H21A . . 108.4 ?
    C22 C21 H21A . . 108.4 ?
    N1 C21 H21B . . 108.4 ?
    C22 C21 H21B . . 108.4 ?
    H21A C21 H21B . . 107.5 ?
    C21 C22 H22A . . 109.5 ?
    C21 C22 H22B . . 109.5 ?
    H22A C22 H22B . . 109.5 ?
    C21 C22 H22C . . 109.5 ?
    H22A C22 H22C . . 109.5 ?
    H22B C22 H22C . . 109.5 ?
    C24 C23 N1 . . 112.8(4) ?
    C24 C23 H23A . . 109.0 ?
    N1 C23 H23A . . 109.0 ?
    C24 C23 H23B . . 109.0 ?
    N1 C23 H23B . . 109.0 ?
    H23A C23 H23B . . 107.8 ?
    C23 C24 H24A . . 109.5 ?
    C23 C24 H24B . . 109.5 ?
    H24A C24 H24B . . 109.5 ?
    C23 C24 H24C . . 109.5 ?
    H24A C24 H24C . . 109.5 ?
    H24B C24 H24C . . 109.5 ?
    N2 C25 C26 . . 113.5(3) ?
    N2 C25 H25A . . 108.9 ?
    C26 C25 H25A . . 108.9 ?
    N2 C25 H25B . . 108.9 ?
    C26 C25 H25B . . 108.9 ?
    H25A C25 H25B . . 107.7 ?
    C25 C26 H26A . . 109.5 ?
    C25 C26 H26B . . 109.5 ?
    H26A C26 H26B . . 109.5 ?
    C25 C26 H26C . . 109.5 ?
    H26A C26 H26C . . 109.5 ?
    H26B C26 H26C . . 109.5 ?
    N2 C27 C28 . . 114.7(4) ?
    N2 C27 H27A . . 108.6 ?
    C28 C27 H27A . . 108.6 ?
    N2 C27 H27B . . 108.6 ?
    C28 C27 H27B . . 108.6 ?
    H27A C27 H27B . . 107.6 ?
    C27 C28 H28A . . 109.5 ?
    C27 C28 H28B . . 109.5 ?
    H28A C28 H28B . . 109.5 ?
    C27 C28 H28C . . 109.5 ?
    H28A C28 H28C . . 109.5 ?
    H28B C28 H28C . . 109.5 ?
loop_
    _geom_torsion_atom_site_label_1
    _geom_torsion_atom_site_label_2
    _geom_torsion_atom_site_label_3
    _geom_torsion_atom_site_label_4
    _geom_torsion_site_symmetry_1
    _geom_torsion_site_symmetry_2
    _geom_torsion_site_symmetry_3
    _geom_torsion_site_symmetry_4
    _geom_torsion
    _geom_torsion_publ_flag
    C13 O1 C1 C2 . . . . -163.2(3) ?
    C13 O1 C1 C6 . . . . 18.4(4) ?
    O1 C1 C2 C3 . . . . -178.9(3) ?
    C6 C1 C2 C3 . . . . -0.5(5) ?
    C25 N2 C3 C2 . . . . 179.5(3) ?
    C27 N2 C3 C2 . . . . -19.7(5) ?
    C25 N2 C3 C4 . . . . 0.6(5) ?
    C27 N2 C3 C4 . . . . 161.4(3) ?
    C1 C2 C3 N2 . . . . 178.0(3) ?
    C1 C2 C3 C4 . . . . -3.1(5) ?
    N2 C3 C4 C5 . . . . -177.0(3) ?
    C2 C3 C4 C5 . . . . 4.1(5) ?
    C3 C4 C5 C6 . . . . -1.5(5) ?
    C2 C1 C6 C5 . . . . 3.1(5) ?
    O1 C1 C6 C5 . . . . -178.7(3) ?
    C2 C1 C6 C7 . . . . -173.9(3) ?
    O1 C1 C6 C7 . . . . 4.3(5) ?
    C4 C5 C6 C1 . . . . -2.0(5) ?
    C4 C5 C6 C7 . . . . 174.9(3) ?
    C1 C6 C7 C8 . . . . -24.2(4) ?
    C5 C6 C7 C8 . . . . 159.0(3) ?
    C1 C6 C7 C14 . . . . -154.2(3) ?
    C5 C6 C7 C14 . . . . 29.0(4) ?
    C1 C6 C7 S1 . . . . 93.9(3) ?
    C5 C6 C7 S1 . . . . -82.9(4) ?
    C20 S1 C7 C8 . . . . -121.4(3) ?
    C20 S1 C7 C14 . . . . 0.6(3) ?
    C20 S1 C7 C6 . . . . 119.6(3) ?
    C14 C7 C8 C13 . . . . 152.1(3) ?
    C6 C7 C8 C13 . . . . 23.5(4) ?
    S1 C7 C8 C13 . . . . -94.6(3) ?
    C14 C7 C8 C9 . . . . -33.2(5) ?
    C6 C7 C8 C9 . . . . -161.8(3) ?
    S1 C7 C8 C9 . . . . 80.0(4) ?
    C13 C8 C9 C10 . . . . -0.5(5) ?
    C7 C8 C9 C10 . . . . -175.4(3) ?
    C8 C9 C10 C11 . . . . 1.1(5) ?
    C21 N1 C11 C10 . . . . -1.7(5) ?
    C23 N1 C11 C10 . . . . 178.6(3) ?
    C21 N1 C11 C12 . . . . 177.5(4) ?
    C23 N1 C11 C12 . . . . -2.2(5) ?
    C9 C10 C11 N1 . . . . 177.8(3) ?
    C9 C10 C11 C12 . . . . -1.5(5) ?
    N1 C11 C12 C13 . . . . -177.9(3) ?
    C10 C11 C12 C13 . . . . 1.3(5) ?
    C11 C12 C13 C8 . . . . -0.8(5) ?
    C11 C12 C13 O1 . . . . 178.0(3) ?
    C9 C8 C13 C12 . . . . 0.4(5) ?
    C7 C8 C13 C12 . . . . 175.4(3) ?
    C9 C8 C13 O1 . . . . -178.3(3) ?
    C7 C8 C13 O1 . . . . -3.3(5) ?
    C1 O1 C13 C12 . . . . 162.1(3) ?
    C1 O1 C13 C8 . . . . -19.1(5) ?
    C8 C7 C14 C15 . . . . -63.5(4) ?
    C6 C7 C14 C15 . . . . 63.7(4) ?
    S1 C7 C14 C15 . . . . 179.5(3) ?
    C8 C7 C14 C19 . . . . 120.4(4) ?
    C6 C7 C14 C19 . . . . -112.4(4) ?
    S1 C7 C14 C19 . . . . 3.5(4) ?
    C19 C14 C15 C16 . . . . 2.7(6) ?
    C7 C14 C15 C16 . . . . -173.2(4) ?
    C14 C15 C16 C17 . . . . 0.4(6) ?
    C15 C16 C17 C18 . . . . -3.3(7) ?
    C16 C17 C18 C19 . . . . 3.2(7) ?
    C15 C14 C19 C18 . . . . -2.9(6) ?
    C7 C14 C19 C18 . . . . 173.2(4) ?
    C15 C14 C19 C20 . . . . 176.8(3) ?
    C7 C14 C19 C20 . . . . -7.0(5) ?
    C17 C18 C19 C14 . . . . -0.1(7) ?
    C17 C18 C19 C20 . . . . -179.8(4) ?
    C14 C19 C20 S2 . . . . -173.9(3) ?
    C18 C19 C20 S2 . . . . 5.8(6) ?
    C14 C19 C20 S1 . . . . 7.0(5) ?
    C18 C19 C20 S1 . . . . -173.3(4) ?
    C7 S1 C20 C19 . . . . -4.1(3) ?
    C7 S1 C20 S2 . . . . 176.8(3) ?
    C11 N1 C21 C22 . . . . 79.6(5) ?
    C23 N1 C21 C22 . . . . -100.7(4) ?
    C11 N1 C23 C24 . . . . -83.3(5) ?
    C21 N1 C23 C24 . . . . 97.0(5) ?
    C3 N2 C25 C26 . . . . 76.0(5) ?
    C27 N2 C25 C26 . . . . -85.9(4) ?
    C3 N2 C27 C28 . . . . 100.4(4) ?
    C25 N2 C27 C28 . . . . -97.8(4) ?
loop_
    _geom_hbond_atom_site_label_D
    _geom_hbond_atom_site_label_H
    _geom_hbond_atom_site_label_A
    _geom_hbond_site_symmetry_A
    _geom_hbond_distance_DH
    _geom_hbond_distance_HA
    _geom_hbond_distance_DA
    _geom_hbond_angle_DHA
    _geom_hbond_publ_flag
    C17 H17 Cg 3_556 0.93 3.14 3.961(5) 148.7 no
data_global
_journal_date_recd_electronic     2008-06-29
_journal_date_accepted     2008-09-26
_journal_name_full     'Acta Crystallographica, Section E'
_journal_year     2008
_journal_volume     64
_journal_issue     11
_journal_page_first     o2068
_journal_page_last     o2068
_journal_paper_category     QO
_journal_coeditor_code     KJ2093
_publ_contact_author_name     'Zheng, Hong'
_publ_contact_author_address
;
The Key Laboratory of Analytical Sciences, Ministry of Education,
and Department of Chemistry, College of Chemistry and Chemical Engineering,
Xiamen University, Xiamen 361005, People's Republic of China
;
_publ_contact_author_email     hzheng@xmu.edu.cn
_publ_contact_author_fax     ?
_publ_contact_author_phone     ?
_publ_section_title
;\
3',6'-Bis(diethylamino)-3<i>H</i>-spiro[2-benzothiophene-1,9'-xanthene]-3-\
thione
;
loop_
    _publ_author_name
    _publ_author_address
    'Su, Bing-Yuan'
;
The Key Laboratory of Analytical Sciences, Ministry of Education,
and Department of Chemistry, College of Chemistry and Chemical Engineering,
Xiamen University, Xiamen 361005, People's Republic of China
;
    'Zhan, Xin-Qi'
;
The Key Laboratory of Analytical Sciences, Ministry of Education,
and Department of Chemistry, College of Chemistry and Chemical Engineering,
Xiamen University, Xiamen 361005, People's Republic of China
;
    'Guo, Jian-Nan'
;
Key Laboratory for Chemical Biology of Fujian Province,
Department of Chemistry,
College of Chemistry and Chemical Engineering, Xiamen University,
Xiamen 361005, People's Republic of China
;
    'Zhou, Yue-Feng'
;
The Key Laboratory of Analytical Sciences, Ministry of Education,
and Department of Chemistry, College of Chemistry and Chemical Engineering,
Xiamen University, Xiamen 361005, People's Republic of China
;
    'Zheng, Hong'
;
The Key Laboratory of Analytical Sciences, Ministry of Education,
and Department of Chemistry, College of Chemistry and Chemical Engineering,
Xiamen University, Xiamen 361005, People's Republic of China
;
