# Supplementary material for: 3′,6′-Bis(diethyl­amino)-3H-spiro­[2-benzo­thio­phene-1,9′-xanthene]-3-thione
Source: Acta Crystallogr Sect E Struct Rep Online. 2008 Oct 4;64(Pt 11):o2068. doi: 10.1107/S1600536808031218 (PMC2959524; doi:10.1107/S1600536808031218)
Supplement: Supplementary file 2 [file e-64-o2068-Isup2.hkl]

# 
# h,k,l, Fc-squared, Fo-squared, sigma(Fo-squared) and status flag 
# 
data_I
_shelx_title ' A in P2(1)2(1)2(1)' 
_shelx_refln_list_code          4 
_shelx_F_calc_maximum      181.12 
_exptl_crystal_F_000      1008.00 
_reflns_d_resolution_high  0.8409 
 
loop_ 
 _symmetry_equiv_pos_as_xyz 
 'x, y, z' 
 '-x+1/2, -y, z+1/2' 
 '-x, y+1/2, -z+1/2' 
 'x+1/2, -y+1/2, -z' 
 
_cell_length_a    12.1809 
_cell_length_b    13.4552 
_cell_length_c    15.2538 
_cell_angle_alpha  90.000 
_cell_angle_beta   90.000 
_cell_angle_gamma  90.000 
 
_shelx_F_squared_multiplier     1.000 
 
loop_ 
 _refln_index_h 
 _refln_index_k 
 _refln_index_l 
 _refln_F_squared_calc 
 _refln_F_squared_meas 
 _refln_F_squared_sigma 
 _refln_observed_status 
   2   0   0     3618.40     4080.63    215.49 o 
   4   0   0     1514.58     1471.17     84.12 o 
   6   0   0     2634.32     3003.56    167.88 o 
   8   0   0      894.63      944.99     65.50 o 
  10   0   0        1.08       -4.30     11.81 o 
  12   0   0       27.59       26.49     17.18 o 
  14   0   0       35.68       61.21     23.98 o 
   1   1   0      676.08      634.37     17.11 o 
   2   1   0     4969.43     5229.79    154.27 o 
   3   1   0      540.91      644.94     22.24 o 
   4   1   0        1.17        2.18      4.38 o 
   5   1   0      858.62      908.92     67.12 o 
   6   1   0        1.15        3.72      7.16 o 
   7   1   0      561.48      622.54     40.99 o 
   8   1   0      200.87      190.84     16.97 o 
   9   1   0      359.82      348.00     24.79 o 
  10   1   0       31.70       31.87     10.15 o 
  11   1   0       19.26       13.46     10.87 o 
  12   1   0       30.64       54.77     15.41 o 
  13   1   0        2.33       -0.32     10.23 o 
  14   1   0        5.18        7.16     16.82 o 
   0   2   0     4806.46     4616.72    175.34 o 
   1   2   0     2457.18     2529.97     65.61 o 
   2   2   0     4072.82     4269.66    108.59 o 
   3   2   0     2172.92     2049.48     54.59 o 
   4   2   0      326.97      302.05     16.72 o 
   5   2   0       22.30       39.07      5.83 o 
   6   2   0      724.02      951.30     43.50 o 
   7   2   0        0.48       -5.87      5.67 o 
   8   2   0      291.05      233.89     56.02 o 
   9   2   0      137.67      138.27     15.26 o 
  10   2   0        1.38        6.96      8.26 o 
  11   2   0      440.65      440.33     31.12 o 
  12   2   0        7.42       -0.27      9.97 o 
  13   2   0       15.74       19.69     16.47 o 
  14   2   0       51.98       49.86     21.48 o 
   1   3   0      413.17      372.85     16.09 o 
   2   3   0       61.27       45.72      4.40 o 
   3   3   0        3.84        4.17      2.90 o 
   4   3   0     3782.44     4146.14    107.94 o 
   5   3   0      629.49      642.35     24.44 o 
   6   3   0       39.90       59.78      7.55 o 
   7   3   0      118.09      116.18     13.71 o 
   8   3   0       80.15      102.62     12.76 o 
   9   3   0     1575.74     1748.23    112.04 o 
  10   3   0        0.40       -6.76      7.39 o 
  11   3   0       22.00       21.00      9.93 o 
  12   3   0       96.12      111.32     26.49 o 
  13   3   0       21.06       33.67     13.75 o 
  14   3   0        1.28       13.50     11.89 o 
   0   4   0     3326.59     3023.67    145.22 o 
   1   4   0       95.49      101.06     11.02 o 
   2   4   0     1151.13     1110.55     33.20 o 
   3   4   0      140.17      129.13      7.30 o 
   4   4   0      116.46      122.14      7.68 o 
   5   4   0      312.37      279.95     12.50 o 
   6   4   0      383.56      311.79     21.75 o 
   7   4   0      189.69      189.07     11.10 o 
   8   4   0      423.50      452.76     48.16 o 
   9   4   0      446.88      435.62     46.18 o 
  10   4   0      367.08      169.87     27.39 o 
  11   4   0       11.85       16.99      9.30 o 
  12   4   0      121.33      128.30     27.63 o 
  13   4   0        0.99        8.23     15.39 o 
  14   4   0       91.35       84.48     30.78 o 
   1   5   0     4305.11     4154.72    132.73 o 
   2   5   0     1332.93     1304.31     31.64 o 
   3   5   0     1109.31     1124.38     30.78 o 
   4   5   0     2287.19     2374.25     60.21 o 
   5   5   0      179.12      159.90      9.48 o 
   6   5   0        0.69        5.08      4.14 o 
   7   5   0      534.88      463.01     24.18 o 
   8   5   0        3.78        4.55      5.24 o 
   9   5   0      357.08      198.03     29.28 o 
  10   5   0      159.17      161.76     45.21 o 
  11   5   0       44.98       78.37     20.75 o 
  12   5   0        8.85       10.05     12.77 o 
  13   5   0       20.52       37.58     20.76 o 
   0   6   0     2498.40     2240.09     72.87 o 
   1   6   0        9.97        4.50      3.15 o 
   2   6   0     1293.91     1347.33     33.33 o 
   3   6   0     2485.84     2680.54     66.39 o 
   4   6   0     1628.72     1657.94     44.81 o 
   5   6   0      213.05      225.89     11.97 o 
   6   6   0      329.58      335.15     19.94 o 
   7   6   0      208.18      229.87     31.86 o 
   8   6   0      181.23      203.68     35.80 o 
   9   6   0        3.16        4.25      8.15 o 
  10   6   0       39.40       29.46     14.28 o 
  11   6   0        3.59        9.39     12.77 o 
  12   6   0      199.88      125.20     27.38 o 
  13   6   0       36.28       22.42     14.98 o 
   1   7   0       53.67       57.10      6.11 o 
   2   7   0        9.05        5.32      3.42 o 
   3   7   0      241.69      278.58     11.06 o 
   4   7   0      625.34      599.00     18.58 o 
   5   7   0       76.74       89.30      9.90 o 
   6   7   0      306.72      281.61     14.77 o 
   7   7   0      885.64      682.07     75.98 o 
   8   7   0       22.54       20.44      9.57 o 
   9   7   0        3.53        4.77      8.51 o 
  10   7   0        9.19       11.59     12.89 o 
  11   7   0       29.87       20.14     14.77 o 
  12   7   0       32.47       13.10     14.27 o 
  13   7   0        3.89       17.27     13.67 o 
   0   8   0     2467.23     2496.95    117.21 o 
   1   8   0       62.91       90.70      7.77 o 
   2   8   0     2211.16     2110.94     63.41 o 
   3   8   0     1830.00     1778.09     59.34 o 
   4   8   0      299.77      321.23     38.49 o 
   5   8   0      443.38      329.43     85.92 o 
   6   8   0      124.88      112.96     13.90 o 
   7   8   0      148.99      113.29     27.21 o 
   8   8   0       34.81       46.50     12.41 o 
   9   8   0      352.03      298.13     37.96 o 
  10   8   0        7.58        6.57     18.79 o 
  11   8   0        3.27        3.94     14.30 o 
  12   8   0       13.51       26.44     17.89 o 
   1   9   0     1107.65     1091.78     36.36 o 
   2   9   0       57.41       70.63      7.55 o 
   3   9   0      659.15      703.49     48.29 o 
   4   9   0      468.90      454.92     27.28 o 
   5   9   0       57.08       40.93      9.49 o 
   6   9   0        1.46        5.81      8.89 o 
   7   9   0      124.91       92.41     19.25 o 
   8   9   0      542.93      525.00     85.27 o 
   9   9   0      539.44      500.80     79.30 o 
  10   9   0       97.84      155.14     21.21 o 
  11   9   0       60.42       51.82     19.56 o 
   0  10   0       14.26       34.40      8.99 o 
   1  10   0      357.44      371.58     18.62 o 
   2  10   0        7.72        6.89      6.37 o 
   3  10   0      193.17      179.46     21.68 o 
   4  10   0       15.48       22.05      8.47 o 
   5  10   0       57.32       31.25     11.61 o 
   6  10   0      544.68      498.86    116.87 o 
   7  10   0       18.04       15.99     10.36 o 
   8  10   0       44.32       51.55     14.85 o 
   9  10   0       96.64       87.39     17.53 o 
  10  10   0       22.15       59.33     15.49 o 
  11  10   0       10.03       16.35     15.74 o 
   1  11   0      742.96      631.52     39.15 o 
   2  11   0      649.33      648.14     36.59 o 
   3  11   0       88.94      101.67     12.90 o 
   4  11   0        0.27        4.94      9.36 o 
   5  11   0       69.04       77.16     15.32 o 
   6  11   0       38.01       42.94     12.95 o 
   7  11   0       51.37       75.40     16.18 o 
   8  11   0       69.44       67.66     15.29 o 
   9  11   0       15.73       19.27     11.10 o 
  10  11   0      135.15       99.72     18.79 o 
   0  12   0        2.06        5.93     11.65 o 
   1  12   0       73.63       87.77     12.31 o 
   2  12   0      345.26      322.73     27.23 o 
   3  12   0      261.60      234.79     33.57 o 
   4  12   0       50.44       55.29     15.40 o 
   5  12   0      710.85      655.90     72.84 o 
   6  12   0       11.69       13.75     11.14 o 
   7  12   0        5.45       27.31     11.75 o 
   8  12   0      118.50      118.89     20.17 o 
   9  12   0        0.17       11.35     10.00 o 
   1  13   0       31.05       29.13      9.63 o 
   2  13   0      176.55      196.47     25.22 o 
   3  13   0      117.00      109.50     21.56 o 
   4  13   0        1.93       17.30     10.78 o 
   5  13   0      223.71      242.25     35.50 o 
   6  13   0       27.30       34.59     14.02 o 
   7  13   0       80.46      125.33     20.71 o 
   8  13   0        0.01       17.06     11.52 o 
   0  14   0      248.18      214.95     26.88 o 
   1  14   0        9.16       14.96     13.44 o 
   2  14   0       73.91      116.62     22.16 o 
   3  14   0      139.83      148.75     24.30 o 
   4  14   0      145.89      146.98     25.41 o 
   5  14   0       42.09       52.20     17.40 o 
   6  14   0        5.62       16.78     13.59 o 
   7  14   0        1.57       13.21     11.82 o 
   1  15   0       81.26      101.88     21.32 o 
   2  15   0       12.97       27.46     14.64 o 
   3  15   0      108.06      110.03     23.62 o 
   4  15   0       17.55       20.29     14.68 o 
   5  15   0       32.42       68.97     18.97 o 
   1   0   1      501.62      457.34     12.97 o 
   2   0   1    15484.14    16013.69    408.96 o 
   3   0   1    15286.02    16567.64    483.89 o 
   4   0   1        0.66        3.23      4.38 o 
   5   0   1      481.92      531.42     26.32 o 
   6   0   1     5640.32     6294.11    238.93 o 
   7   0   1      314.95      327.07     21.20 o 
   8   0   1       10.75       11.89      7.87 o 
   9   0   1      137.08      148.44     15.09 o 
  10   0   1       66.58       69.60     15.18 o 
  11   0   1        6.01        6.56     10.09 o 
  12   0   1       85.48      116.99     19.70 o 
  13   0   1        0.12       -3.58     12.53 o 
  14   0   1        2.65       16.66     12.90 o 
   0   1   1    10817.62    11528.12    290.00 o 
   1   1   1     1514.28     1618.41     35.22 o 
   2   1   1     6187.69     6446.17    127.70 o 
   3   1   1     1997.52     2008.95     49.00 o 
   4   1   1      729.14      632.19     20.83 o 
   5   1   1      658.17      595.09     19.02 o 
   6   1   1     1206.11     1543.37     46.04 o 
   7   1   1      406.75      482.30     22.14 o 
   8   1   1       42.70       51.59      6.96 o 
   9   1   1     1048.97      982.57     40.61 o 
  10   1   1      163.17      167.67     13.12 o 
  11   1   1      203.64      225.71     15.94 o 
  12   1   1        2.97        3.49     10.95 o 
  13   1   1        3.19        2.38      7.37 o 
  14   1   1        4.46       15.74      9.21 o 
   0   2   1     5808.44     6204.64    141.16 o 
   1   2   1     4112.85     4373.28     81.41 o 
   2   2   1     4664.98     5146.41     87.87 o 
   3   2   1     2433.95     2486.70     77.21 o 
   4   2   1     1389.92     1529.88     36.53 o 
   5   2   1     2635.03     2882.73     78.22 o 
   6   2   1      131.99      122.60      7.25 o 
   7   2   1      210.81      211.51     11.28 o 
   8   2   1      486.95      403.44     22.11 o 
   9   2   1     1721.43     1754.55     78.97 o 
  10   2   1       24.00       32.62      8.00 o 
  11   2   1      154.53      185.71     18.65 o 
  12   2   1       25.99       28.70      9.21 o 
  13   2   1       46.39       39.77     10.27 o 
  14   2   1        3.95       12.19      8.37 o 
   0   3   1     1512.21     1660.76     44.80 o 
   1   3   1      443.79      498.50     12.36 o 
   2   3   1     6454.93     6384.30    103.55 o 
   3   3   1     1759.83     1798.20     33.28 o 
   4   3   1       19.72       34.18      4.25 o 
   5   3   1      668.82      683.34     20.52 o 
   6   3   1      303.92      337.74     12.41 o 
   7   3   1      317.51      320.50     16.65 o 
   8   3   1      209.82      212.39     15.08 o 
   9   3   1      109.89       92.74     13.31 o 
  10   3   1      100.56      126.76     18.47 o 
  11   3   1       54.32       49.81      8.64 o 
  12   3   1       68.47       69.60     10.70 o 
  13   3   1        8.75       19.03      8.50 o 
  14   3   1       13.30       25.95     13.41 o 
   0   4   1      911.44      775.10     21.97 o 
   1   4   1      114.84      113.47      4.87 o 
   2   4   1      351.05      361.81      8.13 o 
   3   4   1      633.04      700.48     15.07 o 
   4   4   1      304.16      259.28      7.77 o 
   5   4   1     1155.20     1130.04     24.03 o 
   6   4   1     1492.63     1433.79     29.58 o 
   7   4   1        2.45        6.09      3.59 o 
   8   4   1      173.53      172.81     11.22 o 
   9   4   1      385.89      335.26     25.03 o 
  10   4   1      182.30      155.14     21.65 o 
  11   4   1      465.60      424.63     53.97 o 
  12   4   1       63.84       56.37     10.78 o 
  13   4   1       74.48       72.85     27.63 o 
  14   4   1       11.00       10.15     12.17 o 
   0   5   1       75.63       71.80      5.42 o 
   1   5   1     1002.33      994.73     26.00 o 
   2   5   1     1288.74     1388.36     24.46 o 
   3   5   1      456.93      430.94     11.08 o 
   4   5   1      707.86      756.23     17.11 o 
   5   5   1      665.46      553.93     14.61 o 
   6   5   1      235.53      216.68      8.37 o 
   7   5   1      372.99      363.83     16.08 o 
   8   5   1        3.43        6.94      4.52 o 
   9   5   1      237.54      214.45     11.64 o 
  10   5   1      293.96      206.54     41.75 o 
  11   5   1       48.21       39.04      9.92 o 
  12   5   1       42.14       18.09      9.84 o 
  13   5   1       28.16       30.38     12.20 o 
   0   6   1     2770.11     2868.29     80.15 o 
   1   6   1      150.49      150.44      5.53 o 
   2   6   1     1495.67     1442.43     25.93 o 
   3   6   1       37.75       38.83      3.29 o 
   4   6   1      588.72      531.22     16.17 o 
   5   6   1      298.60      336.79     14.08 o 
   6   6   1      531.06      448.01     41.17 o 
   7   6   1      388.56      346.88     25.42 o 
   8   6   1      424.63      274.42     32.07 o 
   9   6   1      809.84      639.60     48.06 o 
  10   6   1       90.47       66.64     10.99 o 
  11   6   1       50.28       35.59     11.50 o 
  12   6   1       13.10       22.10      9.97 o 
  13   6   1        1.58       12.26      9.09 o 
   0   7   1       18.29       40.55      5.41 o 
   1   7   1      286.04      251.25      9.40 o 
   2   7   1     1218.77     1140.86     21.05 o 
   3   7   1      297.17      292.64      8.16 o 
   4   7   1      825.04      874.58     29.89 o 
   5   7   1      164.40      145.61     16.31 o 
   6   7   1      466.33      405.99     18.13 o 
   7   7   1       54.06       56.63      6.90 o 
   8   7   1      102.79       81.14      8.73 o 
   9   7   1       32.08       26.60      9.07 o 
  10   7   1       50.07       32.56      9.46 o 
  11   7   1        2.66        4.00      8.87 o 
  12   7   1       25.12       14.35     10.63 o 
  13   7   1       45.11       47.07     13.83 o 
   0   8   1      100.14      110.33      9.00 o 
   1   8   1     1717.14     1681.77     30.55 o 
   2   8   1      634.81      632.71     25.12 o 
   3   8   1     1045.08     1097.68     21.15 o 
   4   8   1      574.17      592.89     18.57 o 
   5   8   1      477.55      410.86     17.17 o 
   6   8   1      116.42      148.25     17.02 o 
   7   8   1      123.35      139.84     18.69 o 
   8   8   1       18.36       14.84      6.77 o 
   9   8   1      241.30      217.09     22.17 o 
  10   8   1        7.27       15.55      8.15 o 
  11   8   1       13.75       20.73     10.84 o 
  12   8   1       26.38       20.53     10.86 o 
   0   9   1       29.13       31.99      5.95 o 
   1   9   1      222.54      235.35      8.26 o 
   2   9   1      316.49      283.12     13.38 o 
   3   9   1      313.42      346.43     14.86 o 
   4   9   1      343.30      326.01     21.94 o 
   5   9   1       86.26       70.54      8.70 o 
   6   9   1      378.36      369.96     21.35 o 
   7   9   1      240.18      212.44     17.74 o 
   8   9   1      350.21      274.11     24.25 o 
   9   9   1        3.16       10.07      6.86 o 
  10   9   1       10.80       11.92      8.88 o 
  11   9   1       11.37       14.73     11.11 o 
   0  10   1        8.07       18.39      5.77 o 
   1  10   1      174.27      179.04     11.17 o 
   2  10   1      683.37      637.64     23.96 o 
   3  10   1      497.89      459.05     15.73 o 
   4  10   1      777.12      661.33     39.96 o 
   5  10   1      173.85      157.13     11.99 o 
   6  10   1       17.98       17.13      7.48 o 
   7  10   1      472.73      428.16     41.44 o 
   8  10   1      555.95      434.12     32.66 o 
   9  10   1      271.48      240.00     20.12 o 
  10  10   1      190.10      166.69     18.86 o 
  11  10   1        9.52       24.61      9.43 o 
   0  11   1      880.64      725.83     36.48 o 
   1  11   1      109.56      107.15      8.52 o 
   2  11   1      200.40      223.10     13.16 o 
   3  11   1      530.40      522.46     23.27 o 
   4  11   1       69.09       72.32      9.29 o 
   5  11   1       29.03       27.05      7.83 o 
   6  11   1      123.99      125.40     13.42 o 
   7  11   1      305.36      239.45     21.74 o 
   8  11   1       54.37       54.77     10.06 o 
   9  11   1        2.49       13.83      7.25 o 
  10  11   1       31.38       39.89     11.36 o 
   0  12   1        0.98        5.53      7.85 o 
   1  12   1      552.65      514.73     21.93 o 
   2  12   1        0.49        5.25      6.08 o 
   3  12   1       94.58      119.67     13.51 o 
   4  12   1      266.96      235.89     17.02 o 
   5  12   1        9.36        9.37      7.05 o 
   6  12   1      153.55      133.22     14.18 o 
   7  12   1      131.38      147.55     15.10 o 
   8  12   1       74.77       60.40     11.41 o 
   9  12   1       50.86       68.46     11.83 o 
   0  13   1      264.46      231.44     17.99 o 
   1  13   1      278.84      260.57     14.63 o 
   2  13   1      118.13      123.42     13.08 o 
   3  13   1       21.24       17.51      8.84 o 
   4  13   1      126.17      139.18     15.58 o 
   5  13   1       16.61       22.38      8.95 o 
   6  13   1       30.31       55.69     10.40 o 
   7  13   1       27.52       49.53     11.16 o 
   8  13   1      103.90      107.03     13.98 o 
   0  14   1      164.12      191.02     22.39 o 
   1  14   1      115.93      150.17     13.66 o 
   2  14   1      192.64      211.45     19.59 o 
   3  14   1       86.41       86.62     14.32 o 
   4  14   1       58.32       71.89     13.61 o 
   5  14   1       27.28       48.13     11.30 o 
   6  14   1       15.15       38.28     10.36 o 
   0  15   1      116.09      130.41     23.20 o 
   1  15   1       48.58       45.36     14.31 o 
   2  15   1       52.00       73.35     13.38 o 
   3  15   1      413.66      377.93     24.86 o 
   4  15   1       29.91       33.47     11.22 o 
   0   0   2      457.41      472.29     40.63 o 
   1   0   2    12034.68    13298.41    469.83 o 
   2   0   2     1377.70     1473.04     40.22 o 
   3   0   2     7348.21     8078.72    209.85 o 
   4   0   2      224.42      327.49     13.08 o 
   5   0   2        5.77       13.21      4.99 o 
   6   0   2      149.37      143.41     11.77 o 
   7   0   2     2390.41     2403.10    158.93 o 
   8   0   2      147.55      159.80     14.11 o 
   9   0   2      237.26      269.18     21.26 o 
  10   0   2        0.02       -2.51     12.53 o 
  11   0   2        2.89        1.28      9.32 o 
  12   0   2        1.93       -3.90      9.72 o 
  13   0   2       19.65       33.68     13.78 o 
  14   0   2       32.59       26.49     14.26 o 
   0   1   2    11637.02    12822.61    473.06 o 
   1   1   2      313.23      305.03     10.64 o 
   2   1   2     2372.98     2368.82     44.71 o 
   3   1   2     4192.84     4295.40     87.26 o 
   4   1   2      180.55      192.16      7.50 o 
   5   1   2      575.64      625.12     18.27 o 
   6   1   2      879.95     1032.76     25.70 o 
   7   1   2     1707.01     1638.03     49.68 o 
   8   1   2      378.90      354.59     16.31 o 
   9   1   2      364.54      332.37     29.09 o 
  10   1   2      175.43      202.68     22.76 o 
  11   1   2       99.39      100.02     14.00 o 
  12   1   2       15.93       13.56      9.59 o 
  13   1   2       37.00       40.79     10.56 o 
  14   1   2       12.78       23.71      9.37 o 
   0   2   2    16457.29    17961.82    460.16 o 
   1   2   2     1313.48     1367.12     33.85 o 
   2   2   2     1509.94     1402.23     30.28 o 
   3   2   2    20242.22    20852.41    402.82 o 
   4   2   2      788.12      839.25     23.21 o 
   5   2   2     1128.85     1339.19     30.65 o 
   6   2   2      272.70      312.37     10.77 o 
   7   2   2      149.75      154.62      8.27 o 
   8   2   2       25.92       32.81      6.73 o 
   9   2   2      452.79      471.87     26.61 o 
  10   2   2      369.61      384.28     35.64 o 
  11   2   2      464.70      444.90     41.91 o 
  12   2   2       61.30       72.42     13.69 o 
  13   2   2        5.03        5.20      8.10 o 
  14   2   2        7.06       19.13     10.32 o 
   0   3   2     4010.88     4125.23     95.42 o 
   1   3   2     8303.04     8876.32    150.07 o 
   2   3   2     7326.06     7784.45    152.93 o 
   3   3   2      431.75      387.58     15.46 o 
   4   3   2      658.12      570.65     14.26 o 
   5   3   2      960.63      974.49     24.43 o 
   6   3   2      139.89      148.95      8.01 o 
   7   3   2      363.97      388.59     14.50 o 
   8   3   2      475.72      454.20     19.88 o 
   9   3   2       94.90       97.29     11.57 o 
  10   3   2      220.89      177.14     20.84 o 
  11   3   2      248.76      232.89     16.96 o 
  12   3   2      110.11      114.02     14.00 o 
  13   3   2        0.73       18.95      9.98 o 
  14   3   2       19.16       36.27     12.11 o 
   0   4   2     6479.74     6493.86    149.49 o 
   1   4   2     3446.68     3641.01     68.39 o 
   2   4   2       84.83       92.38      4.12 o 
   3   4   2      785.94      713.64     14.27 o 
   4   4   2      257.60      270.05      9.85 o 
   5   4   2      434.10      433.24     12.57 o 
   6   4   2     1039.96      967.66     25.36 o 
   7   4   2      124.16      145.82      8.66 o 
   8   4   2        8.14       11.66      4.83 o 
   9   4   2       64.17       48.45      7.02 o 
  10   4   2       25.49       27.74      7.84 o 
  11   4   2      146.45      150.51     22.50 o 
  12   4   2       49.95       55.62     11.53 o 
  13   4   2       17.58       13.87      8.28 o 
   0   5   2     3040.54     2958.23     71.14 o 
   1   5   2     2734.11     2855.25     49.53 o 
   2   5   2     2046.40     2111.62     38.92 o 
   3   5   2      240.70      243.86      7.61 o 
   4   5   2      732.22      791.13     17.50 o 
   5   5   2      187.51      190.87      9.28 o 
   6   5   2     1291.78     1325.70     44.23 o 
   7   5   2      686.44      659.66     24.55 o 
   8   5   2       18.51       24.46      5.83 o 
   9   5   2      524.98      464.35     25.40 o 
  10   5   2      127.81      112.90     13.97 o 
  11   5   2       79.30       70.71     15.91 o 
  12   5   2       10.82        6.19      7.23 o 
  13   5   2       17.99       19.81     11.54 o 
   0   6   2     1357.87     1277.22     46.18 o 
   1   6   2     1381.43     1484.32     33.73 o 
   2   6   2      177.63      193.40      6.33 o 
   3   6   2      104.03      110.70      4.93 o 
   4   6   2      216.62      210.12      7.67 o 
   5   6   2      557.91      575.43     14.47 o 
   6   6   2      434.48      380.98     26.52 o 
   7   6   2      315.62      275.42     17.69 o 
   8   6   2      129.68      123.02     11.21 o 
   9   6   2      146.76      150.20     14.96 o 
  10   6   2       69.60       52.81      9.54 o 
  11   6   2       84.27       62.18     12.73 o 
  12   6   2       75.17       59.73     14.59 o 
  13   6   2        1.60       11.10     11.23 o 
   0   7   2     1566.38     1544.31     41.35 o 
   1   7   2     1193.42     1246.67     26.31 o 
   2   7   2      105.22      103.27      5.11 o 
   3   7   2      127.94      118.86      6.31 o 
   4   7   2     1727.38     1686.83     34.05 o 
   5   7   2      233.27      212.60     19.98 o 
   6   7   2       26.32       18.12      5.16 o 
   7   7   2      303.65      297.37     30.64 o 
   8   7   2      160.69      156.55     15.12 o 
   9   7   2      191.49      202.84     27.35 o 
  10   7   2      114.69      114.09     19.89 o 
  11   7   2       17.11       24.07     10.42 o 
  12   7   2       57.26       49.99     13.94 o 
   0   8   2      430.06      427.53     26.09 o 
   1   8   2      418.98      460.62     11.60 o 
   2   8   2      138.93      159.64     10.55 o 
   3   8   2      346.29      310.73      9.80 o 
   4   8   2      186.94      190.93     15.40 o 
   5   8   2       80.41       77.25      7.54 o 
   6   8   2       51.03       49.84      7.04 o 
   7   8   2      368.22      348.36     29.31 o 
   8   8   2      266.38      221.62     28.35 o 
   9   8   2      450.26      336.77     41.30 o 
  10   8   2       24.64       20.67      8.77 o 
  11   8   2       72.95       71.13     12.66 o 
  12   8   2       56.50       46.05     13.94 o 
   0   9   2        7.26        5.53      4.59 o 
   1   9   2      857.43      845.62     21.48 o 
   2   9   2      668.62      615.99     15.16 o 
   3   9   2      561.32      538.95     19.79 o 
   4   9   2      839.44      717.65     28.88 o 
   5   9   2      148.96      136.23      9.45 o 
   6   9   2      274.46      262.20     22.06 o 
   7   9   2       29.12       19.90      7.55 o 
   8   9   2      293.41      256.26     25.05 o 
   9   9   2      102.45       99.48     14.29 o 
  10   9   2       28.85       32.43     10.10 o 
  11   9   2        1.72       14.99      8.57 o 
   0  10   2      588.16      585.35     29.09 o 
   1  10   2      703.81      742.09     19.43 o 
   2  10   2      175.89      191.53     13.17 o 
   3  10   2      323.68      311.06     13.89 o 
   4  10   2      229.80      221.43     12.53 o 
   5  10   2       14.29       18.61      6.55 o 
   6  10   2      425.74      329.70     30.10 o 
   7  10   2       56.30       42.54      9.28 o 
   8  10   2      325.24      272.41     22.60 o 
   9  10   2       45.96       37.52     10.83 o 
  10  10   2       12.23       28.53     10.67 o 
  11  10   2       22.13       18.54      9.13 o 
   0  11   2      187.94      174.26     15.95 o 
   1  11   2      349.63      333.98     12.09 o 
   2  11   2      409.41      396.93     17.57 o 
   3  11   2      451.42      429.39     24.61 o 
   4  11   2       11.99       11.93      6.39 o 
   5  11   2       93.84       90.65     10.42 o 
   6  11   2       36.70       32.93      8.54 o 
   7  11   2       22.34        8.75      7.07 o 
   8  11   2       25.23       51.71     10.27 o 
   9  11   2      198.07      181.35     19.71 o 
  10  11   2       22.45       23.52      9.72 o 
   0  12   2      100.63      100.47     11.51 o 
   1  12   2        9.32       17.61      6.68 o 
   2  12   2      139.11      154.28     12.13 o 
   3  12   2      179.87      203.20     14.88 o 
   4  12   2      189.82      179.51     14.54 o 
   5  12   2      317.06      279.98     18.14 o 
   6  12   2      198.59      202.93     17.13 o 
   7  12   2      157.69      189.43     20.76 o 
   8  12   2       75.16       64.28     11.43 o 
   9  12   2        7.96       24.48     10.30 o 
   0  13   2       21.12       33.41     12.77 o 
   1  13   2       69.77       75.64     10.49 o 
   2  13   2      288.93      292.21     16.40 o 
   3  13   2       19.04       14.51      7.46 o 
   4  13   2      139.07      155.45     23.60 o 
   5  13   2       22.09       53.10     11.26 o 
   6  13   2       25.49       36.52     11.88 o 
   7  13   2        5.81       20.51      8.51 o 
   8  13   2      107.23      126.58     14.82 o 
   0  14   2      121.93      100.42     18.11 o 
   1  14   2      104.88      108.33     14.27 o 
   2  14   2      147.96      146.21     14.76 o 
   3  14   2      238.31      247.70     24.13 o 
   4  14   2       53.74       49.74     12.20 o 
   5  14   2      110.10      121.71     15.35 o 
   6  14   2       14.83       23.88      9.48 o 
   0  15   2        6.03       18.89     13.51 o 
   1  15   2      163.62      206.89     19.93 o 
   2  15   2       18.22       36.88     14.58 o 
   3  15   2      172.31      170.70     18.96 o 
   4  15   2       63.34       67.73     13.61 o 
   1   0   3      153.20      138.69      6.87 o 
   2   0   3     3162.04     3534.78     95.89 o 
   3   0   3     1001.35     1212.67     39.99 o 
   4   0   3     2695.43     2894.18    106.32 o 
   5   0   3     2147.34     2190.30     69.95 o 
   6   0   3     1296.46     1264.63     55.90 o 
   7   0   3        3.45       15.87      8.32 o 
   8   0   3      279.68      260.48     19.28 o 
   9   0   3      182.09      134.11     42.06 o 
  10   0   3      101.34      137.26     28.81 o 
  11   0   3       13.20       32.61     12.62 o 
  12   0   3       76.97      102.88     27.38 o 
  13   0   3        6.50       20.30     13.03 o 
  14   0   3       12.30       25.04     12.65 o 
   0   1   3      492.32      578.16     38.57 o 
   1   1   3    14687.90    15999.11    336.68 o 
   2   1   3     6252.51     6494.85    125.76 o 
   3   1   3     1622.43     1760.36     34.62 o 
   4   1   3      142.00      172.53      6.16 o 
   5   1   3     2917.92     3109.85     71.29 o 
   6   1   3     1066.11      987.88     25.73 o 
   7   1   3      265.92      264.63     11.17 o 
   8   1   3       51.73       53.29      8.94 o 
   9   1   3      463.19      457.25     23.10 o 
  10   1   3      309.64      270.40     33.38 o 
  11   1   3       61.19       88.58     13.18 o 
  12   1   3       90.30      100.06     20.15 o 
  13   1   3       14.05       27.44      9.79 o 
  14   1   3        5.09       13.66      9.25 o 
   0   2   3    32805.86    34957.07    893.06 o 
   1   2   3     9075.76     9793.28    204.85 o 
   2   2   3     6308.08     6526.92    135.64 o 
   3   2   3     1640.40     1602.93     35.46 o 
   4   2   3      100.52      103.44      6.52 o 
   5   2   3      964.43      998.07     27.14 o 
   6   2   3      216.97      194.39      8.99 o 
   7   2   3      111.44      118.89      9.58 o 
   8   2   3       10.16       14.32      5.52 o 
   9   2   3      241.34      218.03     17.88 o 
  10   2   3      255.62      251.54     29.51 o 
  11   2   3       20.08       18.98      8.65 o 
  12   2   3       78.52       69.65     12.63 o 
  13   2   3       13.28       12.84      9.69 o 
  14   2   3       27.13       25.90     10.49 o 
   0   3   3    16867.38    18349.91    471.41 o 
   1   3   3      266.19      286.05     14.57 o 
   2   3   3     3799.99     3903.31     85.37 o 
   3   3   3      479.04      456.60     21.83 o 
   4   3   3     4117.60     4671.27    103.67 o 
   5   3   3      501.82      488.52     16.70 o 
   6   3   3     1277.87     1270.25     31.24 o 
   7   3   3       88.92       95.05      7.73 o 
   8   3   3      299.47      275.91     13.59 o 
   9   3   3      564.25      552.50     21.51 o 
  10   3   3      353.30      320.42     45.98 o 
  11   3   3      336.44      329.38     41.69 o 
  12   3   3        5.35        1.53      7.29 o 
  13   3   3       17.38       20.63     10.27 o 
  14   3   3       14.67       27.51     11.42 o 
   0   4   3     2885.34     3127.43     74.29 o 
   1   4   3      418.25      415.31     13.94 o 
   2   4   3     1035.48     1066.57     24.24 o 
   3   4   3      716.63      737.66     21.41 o 
   4   4   3     2937.59     3096.87     64.64 o 
   5   4   3     1474.30     1478.28     35.38 o 
   6   4   3      449.23      411.17     14.48 o 
   7   4   3      322.95      344.31     16.72 o 
   8   4   3       42.61       40.57      6.60 o 
   9   4   3      251.12      248.59     26.49 o 
  10   4   3       69.81       63.32     10.63 o 
  11   4   3      104.53       88.05     13.57 o 
  12   4   3       11.38       23.52      9.16 o 
  13   4   3       18.70       30.69     11.64 o 
   0   5   3     1343.76     1266.32     47.38 o 
   1   5   3     1420.82     1449.91     30.15 o 
   2   5   3     1083.73     1122.59     22.91 o 
   3   5   3     2329.40     2518.55     53.77 o 
   4   5   3      404.29      436.70     14.88 o 
   5   5   3      162.11      153.53      7.88 o 
   6   5   3      641.09      644.00     19.28 o 
   7   5   3       34.07       34.14      5.98 o 
   8   5   3      226.45      186.10     18.76 o 
   9   5   3      510.07      485.52     23.28 o 
  10   5   3      147.77      138.98     13.10 o 
  11   5   3       53.27       58.71     10.74 o 
  12   5   3       16.05       25.58     10.72 o 
  13   5   3       50.39       64.09     13.85 o 
   0   6   3     2251.35     2435.49     60.63 o 
   1   6   3      405.06      438.86     12.13 o 
   2   6   3     1024.48     1157.43     28.17 o 
   3   6   3      297.84      316.41      9.34 o 
   4   6   3      146.81      165.49      8.44 o 
   5   6   3      469.64      468.63     17.42 o 
   6   6   3      208.33      182.91     20.06 o 
   7   6   3      283.34      252.33     14.22 o 
   8   6   3      126.28      106.96     10.45 o 
   9   6   3      475.65      459.43     20.44 o 
  10   6   3        4.32       11.64      6.70 o 
  11   6   3       48.93       35.58      8.86 o 
  12   6   3      110.75      117.02     14.38 o 
  13   6   3       21.59       16.05     11.61 o 
   0   7   3       10.68       32.43      8.48 o 
   1   7   3      112.33       96.21      6.86 o 
   2   7   3       89.91      106.60      6.07 o 
   3   7   3      654.28      596.71     19.63 o 
   4   7   3       49.67       43.90      6.29 o 
   5   7   3      223.01      196.74     12.68 o 
   6   7   3      400.94      361.36     30.91 o 
   7   7   3       33.89       33.44      7.47 o 
   8   7   3      157.79      144.98     12.09 o 
   9   7   3       23.11       34.95      7.79 o 
  10   7   3       45.06       51.66      9.93 o 
  11   7   3       32.58       24.24      9.30 o 
  12   7   3       44.46       57.43     14.06 o 
   0   8   3        6.16       10.20      4.23 o 
   1   8   3     1306.57     1272.59     27.51 o 
   2   8   3     1268.44     1178.95     26.65 o 
   3   8   3       30.16       40.18      4.73 o 
   4   8   3       10.50       16.60      5.26 o 
   5   8   3      588.30      509.23     18.21 o 
   6   8   3      548.45      511.95     19.53 o 
   7   8   3      141.13      146.70     14.49 o 
   8   8   3      462.94      410.26     37.16 o 
   9   8   3       84.59       77.32     16.11 o 
  10   8   3       50.29       49.79     10.74 o 
  11   8   3        5.09       19.29      8.62 o 
  12   8   3       66.45       49.80     14.44 o 
   0   9   3       53.79       63.62      8.68 o 
   1   9   3       60.73       63.59      5.80 o 
   2   9   3      110.17      127.00      8.80 o 
   3   9   3      619.49      556.77     24.40 o 
   4   9   3      569.78      524.97     26.91 o 
   5   9   3      589.33      513.56     21.42 o 
   6   9   3      182.85      163.09     21.49 o 
   7   9   3      313.93      252.55     26.12 o 
   8   9   3        6.40       12.49      8.56 o 
   9   9   3      162.31      152.51     16.77 o 
  10   9   3        8.42       17.56      8.38 o 
  11   9   3       24.71       20.51      9.60 o 
   0  10   3      127.61      140.62     12.21 o 
   1  10   3      144.09      161.06     11.20 o 
   2  10   3      232.46      202.10     11.03 o 
   3  10   3      724.72      672.44     35.65 o 
   4  10   3      165.72      171.49     12.03 o 
   5  10   3      162.89      142.21     13.76 o 
   6  10   3       28.82       44.74      8.26 o 
   7  10   3      248.71      245.48     24.53 o 
   8  10   3       97.44       80.00     13.35 o 
   9  10   3      185.04      165.29     17.76 o 
  10  10   3       13.64       19.40      9.24 o 
  11  10   3       20.75       22.81      9.63 o 
   0  11   3       28.57       40.38      9.37 o 
   1  11   3      355.23      344.23     13.65 o 
   2  11   3       78.14       84.98      9.02 o 
   3  11   3      326.26      335.98     14.30 o 
   4  11   3       77.99       88.63     10.99 o 
   5  11   3       63.65       58.57      9.37 o 
   6  11   3       69.38       57.09     10.23 o 
   7  11   3      224.77      239.43     17.26 o 
   8  11   3       38.32       33.12     10.79 o 
   9  11   3        0.05       -0.04      8.68 o 
  10  11   3        7.21       17.89      9.92 o 
   0  12   3     1311.84     1205.27     80.98 o 
   1  12   3      510.44      470.15     16.94 o 
   2  12   3       37.46       50.75      8.80 o 
   3  12   3      298.64      282.15     15.38 o 
   4  12   3       39.72       56.96      9.99 o 
   5  12   3        3.34        5.87      7.60 o 
   6  12   3       16.63       34.21      9.30 o 
   7  12   3      147.01      147.49     15.53 o 
   8  12   3       87.27       99.08     15.51 o 
   9  12   3       49.71       46.17     12.24 o 
   0  13   3      620.07      534.47     34.01 o 
   1  13   3       43.06       41.80      8.39 o 
   2  13   3       42.98       43.73      8.47 o 
   3  13   3       12.61       24.37      8.43 o 
   4  13   3       12.71       17.86      8.32 o 
   5  13   3        0.42       12.46      8.66 o 
   6  13   3      230.75      246.75     26.75 o 
   7  13   3       52.36       85.58     16.48 o 
   8  13   3       66.09       81.76     17.91 o 
   0  14   3        6.32        9.96     13.76 o 
   1  14   3       64.01       68.84     12.61 o 
   2  14   3       66.84       82.26     12.14 o 
   3  14   3       85.75      108.76     12.89 o 
   4  14   3       16.11       29.34      9.63 o 
   5  14   3       28.33       44.37     10.70 o 
   6  14   3        2.46       19.48      9.54 o 
   0  15   3      136.82      111.70     22.98 o 
   1  15   3       25.82       33.14     11.22 o 
   2  15   3       90.69       95.35     15.62 o 
   3  15   3      222.42      212.50     25.99 o 
   4  15   3       59.64       67.37     12.96 o 
   0   0   4    15636.88    16811.94   1217.03 o 
   1   0   4     1829.65     1954.12     53.51 o 
   2   0   4        3.29        7.83      3.72 o 
   3   0   4      148.73      162.91      8.12 o 
   4   0   4      446.85      383.03     14.73 o 
   5   0   4       28.57       34.22      5.35 o 
   6   0   4       43.37       56.57     11.52 o 
   7   0   4      551.44      612.50     30.50 o 
   8   0   4       45.84       45.51     10.17 o 
   9   0   4      192.05      202.88     38.84 o 
  10   0   4        0.15       10.22     11.65 o 
  11   0   4       31.81       24.85     13.67 o 
  12   0   4        3.63       14.95     13.12 o 
  13   0   4        1.82       16.33     12.74 o 
  14   0   4        7.02       11.99     21.66 o 
   0   1   4    16408.55    16982.73    602.99 o 
   1   1   4     2922.23     3032.53     71.09 o 
   2   1   4     2375.62     2518.00     48.06 o 
   3   1   4       72.22       72.42      4.24 o 
   4   1   4        2.13       11.44      2.69 o 
   5   1   4     3575.29     3940.03     81.46 o 
   6   1   4       21.50       30.67      4.69 o 
   7   1   4      157.71      164.75      9.38 o 
   8   1   4      327.89      319.44     20.78 o 
   9   1   4      215.96      199.35     17.72 o 
  10   1   4      281.77      287.04     20.37 o 
  11   1   4      144.77      137.09     17.15 o 
  12   1   4       38.56       44.76     11.35 o 
  13   1   4        3.70       14.57      9.06 o 
  14   1   4       20.80       35.89     11.65 o 
   0   2   4      992.18     1117.41     37.82 o 
   1   2   4     6871.71     6933.09    147.34 o 
   2   2   4     1509.83     1617.43     43.04 o 
   3   2   4      890.83      878.52     20.89 o 
   4   2   4     8881.33     9899.69    196.18 o 
   5   2   4      151.87      188.15     12.16 o 
   6   2   4     1701.08     1884.99     66.05 o 
   7   2   4       49.55       57.35      9.59 o 
   8   2   4       13.87       13.85      5.26 o 
   9   2   4       26.07       22.26      6.22 o 
  10   2   4      390.67      387.77     33.39 o 
  11   2   4       75.60       77.94     13.38 o 
  12   2   4       47.09       40.56     11.66 o 
  13   2   4       32.03       39.58     11.96 o 
  14   2   4       16.35       21.50     10.81 o 
   0   3   4     2217.42     2534.55     69.99 o 
   1   3   4     3527.28     3719.86     80.71 o 
   2   3   4       15.85       28.75      3.46 o 
   3   3   4     1660.90     1621.81     36.51 o 
   4   3   4     6240.92     6825.06    137.64 o 
   5   3   4      980.00     1103.81     40.72 o 
   6   3   4       97.62      120.42      8.80 o 
   7   3   4      249.42      245.19     22.89 o 
   8   3   4      109.97      117.76      9.71 o 
   9   3   4       73.07       77.26     10.30 o 
  10   3   4      316.08      290.44     48.82 o 
  11   3   4      138.14      127.12     28.62 o 
  12   3   4       46.66       37.95     10.75 o 
  13   3   4        0.13        3.36      8.41 o 
   0   4   4     1770.13     1909.37     54.97 o 
   1   4   4     1740.63     1835.02     50.47 o 
   2   4   4      765.59      781.87     28.40 o 
   3   4   4      369.85      357.35     13.35 o 
   4   4   4      534.76      514.82     15.48 o 
   5   4   4       14.95       24.05      6.52 o 
   6   4   4       83.01      120.23      8.93 o 
   7   4   4      434.41      461.48     21.50 o 
   8   4   4      175.65      194.61     14.67 o 
   9   4   4       16.82       17.12      6.86 o 
  10   4   4        7.52        8.88      6.06 o 
  11   4   4       27.80       32.58      9.11 o 
  12   4   4       76.64       85.05     14.16 o 
  13   4   4       29.53       36.62     11.88 o 
   0   5   4     4534.84     4735.49    127.43 o 
   1   5   4     2778.70     2970.41     57.69 o 
   2   5   4     1685.62     1822.35     44.29 o 
   3   5   4      894.94      932.63     26.48 o 
   4   5   4      171.25      183.51     14.02 o 
   5   5   4      832.36      809.65     22.89 o 
   6   5   4      539.62      558.78     21.06 o 
   7   5   4       73.73       64.50      8.26 o 
   8   5   4      320.13      264.97     19.90 o 
   9   5   4      334.46      270.61     21.77 o 
  10   5   4       25.14       33.04      7.86 o 
  11   5   4       26.68       35.95      8.47 o 
  12   5   4        0.44       12.47      8.71 o 
  13   5   4       52.73       58.85     14.03 o 
   0   6   4       42.56       53.35      5.78 o 
   1   6   4     2085.86     2141.62     40.56 o 
   2   6   4      527.55      576.15     14.16 o 
   3   6   4      302.83      331.86     10.74 o 
   4   6   4        1.54        9.71      4.84 o 
   5   6   4      142.03      137.41     10.29 o 
   6   6   4       71.08       64.21      8.46 o 
   7   6   4      142.61      124.76     10.85 o 
   8   6   4      294.30      270.48     17.98 o 
   9   6   4      159.52      135.56     12.04 o 
  10   6   4       88.80       84.52     10.49 o 
  11   6   4      118.85      127.07     13.02 o 
  12   6   4        7.90       24.33     10.20 o 
  13   6   4       96.20       80.08     18.33 o 
   0   7   4     1592.64     1529.74     41.52 o 
   1   7   4      442.05      410.65     11.32 o 
   2   7   4     1109.27     1177.84     26.65 o 
   3   7   4     1602.45     1569.69     36.46 o 
   4   7   4      410.54      371.73     26.94 o 
   5   7   4      157.85      160.08     11.16 o 
   6   7   4      199.38      177.29     12.25 o 
   7   7   4      121.17      127.33     11.43 o 
   8   7   4      276.07      261.52     14.88 o 
   9   7   4       17.27       18.62      6.81 o 
  10   7   4       24.49       38.75      8.46 o 
  11   7   4       86.13       68.71     11.18 o 
  12   7   4       21.65       37.74     10.37 o 
   0   8   4        9.82       20.64      4.53 o 
   1   8   4      604.03      615.88     18.20 o 
   2   8   4      325.63      341.14     14.13 o 
   3   8   4      857.47      830.92     25.43 o 
   4   8   4      363.38      339.58     15.98 o 
   5   8   4       37.67       49.15      8.51 o 
   6   8   4      129.00      112.08     12.22 o 
   7   8   4     1092.90     1022.25     32.69 o 
   8   8   4      495.33      509.69     27.72 o 
   9   8   4      316.34      306.50     19.53 o 
  10   8   4       24.38       30.64     10.09 o 
  11   8   4       56.78       39.12     10.55 o 
  12   8   4       32.78       32.02      9.97 o 
   0   9   4       79.70       82.43      9.52 o 
   1   9   4      242.04      210.96     12.22 o 
   2   9   4      123.20      121.77      8.31 o 
   3   9   4      627.84      589.95     32.82 o 
   4   9   4      126.73      124.91     10.17 o 
   5   9   4      103.83      114.71     10.16 o 
   6   9   4        7.76       13.43      6.51 o 
   7   9   4      308.16      274.79     27.21 o 
   8   9   4       92.59      117.34     20.09 o 
   9   9   4       26.38       26.76      9.19 o 
  10   9   4        8.21        9.46      8.42 o 
  11   9   4       17.92       17.66      8.94 o 
   0  10   4      166.43      155.58     14.70 o 
   1  10   4      219.29      187.32     10.78 o 
   2  10   4      428.06      402.76     17.11 o 
   3  10   4      449.00      419.68     15.01 o 
   4  10   4      641.57      589.16     31.35 o 
   5  10   4      338.80      335.86     28.89 o 
   6  10   4      119.21      109.89     14.62 o 
   7  10   4      294.78      222.78     29.91 o 
   8  10   4       53.17       55.43     12.07 o 
   9  10   4      105.50       74.94     13.63 o 
  10  10   4        7.58       14.99      8.89 o 
   0  11   4       47.28       55.14     11.92 o 
   1  11   4      713.49      719.25     22.78 o 
   2  11   4      566.54      518.84     23.49 o 
   3  11   4      309.13      276.65     13.90 o 
   4  11   4      169.48      167.48     14.80 o 
   5  11   4      201.98      216.62     19.23 o 
   6  11   4      217.86      181.95     16.54 o 
   7  11   4       30.52       26.57      9.91 o 
   8  11   4       47.24       63.73     13.59 o 
   9  11   4       53.64       62.61     13.01 o 
  10  11   4        2.20       19.20      9.47 o 
   0  12   4      164.90      199.73     19.31 o 
   1  12   4      254.41      256.77     13.80 o 
   2  12   4       24.69       27.44      7.05 o 
   3  12   4       75.12       81.25     10.58 o 
   4  12   4       63.30       71.28     11.01 o 
   5  12   4      154.51      156.56     14.79 o 
   6  12   4       89.26       98.12     14.13 o 
   7  12   4      136.92      156.52     24.44 o 
   8  12   4      107.44      109.71     22.50 o 
   9  12   4        0.82       15.09      9.61 o 
   0  13   4       18.33       36.42     11.66 o 
   1  13   4       35.19       44.46     10.15 o 
   2  13   4       72.68       86.60     10.75 o 
   3  13   4       41.55       63.57     10.66 o 
   4  13   4       81.09       84.99     11.78 o 
   5  13   4      110.14      147.89     20.55 o 
   6  13   4        7.99       36.25     10.68 o 
   7  13   4        2.57        9.14     10.07 o 
   0  14   4       87.42       74.21     19.14 o 
   1  14   4       35.09       48.38     11.55 o 
   2  14   4      110.82      129.44     15.05 o 
   3  14   4      105.45      121.54     13.59 o 
   4  14   4      245.92      247.12     24.96 o 
   5  14   4       58.24       86.50     13.84 o 
   6  14   4      115.40      133.35     23.10 o 
   0  15   4       18.34       45.27     17.40 o 
   1  15   4      113.09      146.50     18.17 o 
   2  15   4      146.19      158.07     18.86 o 
   3  15   4       55.13       69.11     17.70 o 
   1   0   5      768.90      704.89     23.23 o 
   2   0   5        2.36        3.82      3.52 o 
   3   0   5      773.25      801.83     28.87 o 
   4   0   5      733.82      859.37     27.55 o 
   5   0   5     3840.91     4044.08    127.11 o 
   6   0   5      945.74     1051.05     86.00 o 
   7   0   5        9.85       12.77      7.65 o 
   8   0   5        4.50        8.40      9.79 o 
   9   0   5       62.58       50.41     16.02 o 
  10   0   5      647.19      641.45     54.77 o 
  11   0   5       20.04       33.44     15.16 o 
  12   0   5       26.59       31.27     15.02 o 
  13   0   5        1.08       26.61     15.03 o 
   0   1   5     1155.60     1052.92     42.05 o 
   1   1   5     1493.93     1480.64     47.30 o 
   2   1   5     1269.15     1300.97     27.01 o 
   3   1   5      810.14      681.56     20.74 o 
   4   1   5     1340.20     1432.36     30.63 o 
   5   1   5      133.54      141.03      7.93 o 
   6   1   5      164.05      162.71     11.67 o 
   7   1   5      433.22      438.41     24.13 o 
   8   1   5       14.90       22.83      5.77 o 
   9   1   5      275.74      275.51     19.90 o 
  10   1   5      137.61      146.74     16.37 o 
  11   1   5      688.64      585.71     34.18 o 
  12   1   5       73.01       90.91     15.04 o 
  13   1   5        3.18       12.49     10.62 o 
   0   2   5     1811.94     1971.12     84.90 o 
   1   2   5     1077.58     1051.29     28.97 o 
   2   2   5      427.98      373.78     13.36 o 
   3   2   5       48.35       52.80      5.61 o 
   4   2   5      422.50      442.38     15.74 o 
   5   2   5      625.76      661.18     19.38 o 
   6   2   5      613.11      579.05     23.91 o 
   7   2   5      626.68      679.91     43.70 o 
   8   2   5      323.52      318.12     22.75 o 
   9   2   5       11.31       12.15      5.85 o 
  10   2   5      215.20      225.00     20.18 o 
  11   2   5      129.63      135.08     21.74 o 
  12   2   5        2.96       11.17     10.02 o 
  13   2   5        2.36       10.65      8.46 o 
   0   3   5     3571.64     3496.69    108.59 o 
   1   3   5      835.30      820.16     20.08 o 
   2   3   5     1286.92     1473.63     36.32 o 
   3   3   5     1001.07      964.75     23.93 o 
   4   3   5      920.05      982.93     32.31 o 
   5   3   5     1796.46     1806.94     42.63 o 
   6   3   5      191.02      169.02     10.07 o 
   7   3   5      199.39      176.41     20.43 o 
   8   3   5       28.35       30.09      6.59 o 
   9   3   5       32.58       44.99      8.02 o 
  10   3   5        4.83        4.98      5.97 o 
  11   3   5       25.94       30.17      9.99 o 
  12   3   5        7.99       16.75      8.53 o 
  13   3   5       36.12       36.51     10.68 o 
   0   4   5     1635.71     1844.27     64.17 o 
   1   4   5      662.28      735.98     22.90 o 
   2   4   5     5740.83     6237.27    125.17 o 
   3   4   5      401.67      389.86     15.68 o 
   4   4   5      362.99      372.12     12.90 o 
   5   4   5      285.89      255.15     11.40 o 
   6   4   5      714.21      752.98     22.74 o 
   7   4   5      626.08      585.82     22.43 o 
   8   4   5       51.59       52.14      8.43 o 
   9   4   5       12.67       10.58      6.51 o 
  10   4   5       61.57       52.50      8.92 o 
  11   4   5       16.62       25.57      8.22 o 
  12   4   5       31.86       39.13     11.24 o 
  13   4   5       38.97       38.68     12.81 o 
   0   5   5      385.63      423.45     53.49 o 
   1   5   5     2385.25     2446.64     49.32 o 
   2   5   5      471.22      474.33     16.47 o 
   3   5   5      543.45      532.04     18.02 o 
   4   5   5      370.99      406.40     15.84 o 
   5   5   5      229.73      215.42     14.66 o 
   6   5   5      302.74      286.80     14.50 o 
   7   5   5      545.08      511.53     20.18 o 
   8   5   5      758.31      706.43     31.03 o 
   9   5   5      536.21      523.48     23.28 o 
  10   5   5       93.24       85.12     10.92 o 
  11   5   5       90.91       85.73     11.19 o 
  12   5   5       74.35       90.85     14.75 o 
  13   5   5        8.72       20.70     11.21 o 
   0   6   5       86.87      115.91      8.86 o 
   1   6   5     1834.22     1816.66     41.93 o 
   2   6   5     1101.95     1129.66     39.97 o 
   3   6   5      445.09      455.45     19.20 o 
   4   6   5      161.26      163.68     10.88 o 
   5   6   5      611.71      531.88     22.22 o 
   6   6   5     1077.72      988.35     41.12 o 
   7   6   5       50.43       56.07      8.97 o 
   8   6   5     1050.84      964.40     44.96 o 
   9   6   5      166.51      166.88     13.51 o 
  10   6   5       32.86       34.49      8.13 o 
  11   6   5      163.00      177.46     14.70 o 
  12   6   5        9.00       15.68      8.03 o 
   0   7   5      885.32      793.56     40.82 o 
   1   7   5       22.13       25.21      5.33 o 
   2   7   5      911.17      981.34     26.69 o 
   3   7   5      391.87      383.67     16.34 o 
   4   7   5      158.49      151.71     13.54 o 
   5   7   5      103.35       87.48      9.70 o 
   6   7   5     1354.41     1265.89     37.90 o 
   7   7   5       26.79       31.50      8.04 o 
   8   7   5      191.90      191.94     14.30 o 
   9   7   5      178.63      188.15     14.57 o 
  10   7   5        6.30        2.96      6.49 o 
  11   7   5       52.71       60.98     10.10 o 
  12   7   5       17.55       48.14     10.47 o 
   0   8   5      551.36      480.84     32.41 o 
   1   8   5      159.10      156.58      9.45 o 
   2   8   5      195.19      168.20     14.66 o 
   3   8   5      530.28      465.91     27.19 o 
   4   8   5      293.37      271.05     14.26 o 
   5   8   5      122.27      112.75     10.85 o 
   6   8   5      228.33      194.33     14.05 o 
   7   8   5      176.27      193.31     14.29 o 
   8   8   5       44.54       57.89      9.52 o 
   9   8   5       33.82       34.38      8.58 o 
  10   8   5       30.45       26.81      8.14 o 
  11   8   5       20.53       30.64     11.01 o 
   0   9   5        0.10        6.35      5.70 o 
   1   9   5      329.90      301.07     15.86 o 
   2   9   5      341.74      320.65     23.24 o 
   3   9   5      249.34      200.45     17.77 o 
   4   9   5        0.40       10.30      6.81 o 
   5   9   5      516.61      469.39     35.42 o 
   6   9   5      155.81      154.33     19.35 o 
   7   9   5       33.58       39.94      8.49 o 
   8   9   5       12.27       35.60      8.29 o 
   9   9   5       34.91       47.71     10.78 o 
  10   9   5       53.58       61.02     13.34 o 
  11   9   5        5.23       28.31      9.84 o 
   0  10   5     1783.05     1519.13    121.75 o 
   1  10   5      317.56      284.09     12.41 o 
   2  10   5     1177.12     1199.55     40.45 o 
   3  10   5      887.99      831.30     30.17 o 
   4  10   5        9.53       12.91      7.13 o 
   5  10   5       43.21       35.74      8.32 o 
   6  10   5        8.17       27.55      8.22 o 
   7  10   5       41.67       44.68      9.87 o 
   8  10   5       46.83       61.93     11.77 o 
   9  10   5      171.28      180.32     25.07 o 
  10  10   5       32.52       41.48     12.70 o 
   0  11   5       18.57       26.16     10.52 o 
   1  11   5       86.79       83.98      8.84 o 
   2  11   5       17.28       23.55      6.90 o 
   3  11   5      189.86      194.84     14.65 o 
   4  11   5      143.49      132.82     13.24 o 
   5  11   5       50.57       67.45     10.73 o 
   6  11   5       76.01       89.01     12.36 o 
   7  11   5       18.78       41.33     10.17 o 
   8  11   5       39.70       36.57     11.22 o 
   9  11   5        2.69       14.16      9.05 o 
   0  12   5      105.50      123.83     16.91 o 
   1  12   5        7.57       15.51      7.66 o 
   2  12   5      304.81      314.33     14.93 o 
   3  12   5       19.68       23.31      6.93 o 
   4  12   5       23.28       23.95      8.70 o 
   5  12   5       19.15       39.53     11.45 o 
   6  12   5       83.82       93.36     16.10 o 
   7  12   5        0.81       21.92     12.15 o 
   8  12   5       26.01       40.26     11.49 o 
   0  13   5      123.36      137.15     20.94 o 
   1  13   5      249.59      283.58     17.42 o 
   2  13   5        3.19        6.16      8.02 o 
   3  13   5       46.08       60.78     10.23 o 
   4  13   5       59.16       62.85     11.01 o 
   5  13   5       28.51       45.01     11.83 o 
   6  13   5       84.66      121.00     19.73 o 
   7  13   5      287.35      292.52     51.46 o 
   0  14   5      274.77      278.65     33.50 o 
   1  14   5      141.96      163.72     17.57 o 
   2  14   5       22.56       47.87     10.98 o 
   3  14   5       55.44       88.01     14.51 o 
   4  14   5      136.43      131.27     14.64 o 
   5  14   5        5.57       12.36     12.35 o 
   0  15   5        0.65       -2.55     21.12 o 
   1  15   5       13.92       29.62     13.79 o 
   2  15   5      147.32      174.57     21.09 o 
   3  15   5       91.00      130.59     19.30 o 
   0   0   6      195.88      194.34     25.41 o 
   1   0   6     1761.23     1778.23     82.25 o 
   2   0   6      380.78      418.42     16.86 o 
   3   0   6      289.33      229.36     12.06 o 
   4   0   6     1946.64     2218.27     72.47 o 
   5   0   6      699.69      645.45     24.08 o 
   6   0   6      145.64      140.02     16.41 o 
   7   0   6     1460.67     1562.22     94.02 o 
   8   0   6        7.19        6.08      6.22 o 
   9   0   6       18.45       17.44     13.22 o 
  10   0   6      164.89      215.52     28.67 o 
  11   0   6      407.70      353.52     35.27 o 
  12   0   6       78.37       92.28     22.33 o 
  13   0   6       64.94       80.90     24.70 o 
   0   1   6      538.30      484.87     29.97 o 
   1   1   6        6.03       41.47      5.77 o 
   2   1   6      331.27      345.07     18.79 o 
   3   1   6      649.01      609.62     16.66 o 
   4   1   6      153.78      142.32      8.61 o 
   5   1   6      378.87      434.90     12.77 o 
   6   1   6       44.42       40.10      4.86 o 
   7   1   6      142.34      126.86     13.16 o 
   8   1   6       30.31       22.28      6.16 o 
   9   1   6       19.55       20.27      7.02 o 
  10   1   6      321.36      337.46     24.96 o 
  11   1   6        8.19        8.91      8.90 o 
  12   1   6        4.35       20.31     10.99 o 
  13   1   6        4.26       14.60     10.28 o 
   0   2   6      142.23      188.45     10.43 o 
   1   2   6     1359.78     1353.94     38.48 o 
   2   2   6      622.96      579.00     14.70 o 
   3   2   6      323.69      369.21     10.84 o 
   4   2   6      830.79      802.73     19.37 o 
   5   2   6        8.30       22.48      3.57 o 
   6   2   6      235.07      223.74     10.99 o 
   7   2   6      346.99      309.91     18.07 o 
   8   2   6       43.55       56.90      7.70 o 
   9   2   6       10.99       15.90      7.52 o 
  10   2   6      325.39      309.61     18.72 o 
  11   2   6       51.77       65.08     14.10 o 
  12   2   6       59.29       63.90     12.72 o 
  13   2   6       17.95       23.40     10.02 o 
   0   3   6      976.28     1017.75     37.13 o 
   1   3   6     1116.92     1188.51     29.68 o 
   2   3   6     3310.43     3541.00     72.91 o 
   3   3   6     1646.06     1558.35     39.78 o 
   4   3   6      285.60      330.88     12.39 o 
   5   3   6      654.49      674.78     20.26 o 
   6   3   6      178.03      202.57     10.85 o 
   7   3   6      186.95      194.36     13.38 o 
   8   3   6       93.42       93.89      9.97 o 
   9   3   6       35.33       36.94      8.11 o 
  10   3   6      154.86      172.06     14.69 o 
  11   3   6      337.77      298.68     17.68 o 
  12   3   6        8.60       14.28      9.12 o 
  13   3   6        5.51       20.48      9.45 o 
   0   4   6      555.51      587.40     24.60 o 
   1   4   6     8901.59     9641.33    190.45 o 
   2   4   6      983.06     1096.27     32.80 o 
   3   4   6      545.98      576.10     16.59 o 
   4   4   6     1675.62     1770.86     45.65 o 
   5   4   6      202.69      222.63     17.56 o 
   6   4   6       15.86       22.12      6.35 o 
   7   4   6      688.08      599.98     31.67 o 
   8   4   6       23.87       39.90      8.20 o 
   9   4   6      175.27      183.60     13.68 o 
  10   4   6       40.73       66.23      9.90 o 
  11   4   6       33.16       41.02      9.57 o 
  12   4   6        8.97       18.16      9.21 o 
  13   4   6       37.54       64.45     17.93 o 
   0   5   6      390.38      444.38     25.32 o 
   1   5   6      974.34      884.96     35.80 o 
   2   5   6     1068.35     1043.73     29.28 o 
   3   5   6     1138.00     1127.65     31.67 o 
   4   5   6       70.15       68.43      8.02 o 
   5   5   6        7.03       13.70      5.80 o 
   6   5   6      370.09      330.61     19.45 o 
   7   5   6      477.55      415.86     27.13 o 
   8   5   6      882.97      794.50     28.12 o 
   9   5   6      255.23      236.13     15.12 o 
  10   5   6       79.97       72.21     10.30 o 
  11   5   6      123.67      133.75     14.22 o 
  12   5   6       15.63       22.81      8.33 o 
   0   6   6      348.13      342.73     15.42 o 
   1   6   6       28.42       40.72      6.11 o 
   2   6   6     1434.14     1321.69     35.80 o 
   3   6   6       30.22       31.26      6.51 o 
   4   6   6      379.10      333.09     28.97 o 
   5   6   6       29.35       37.71      7.72 o 
   6   6   6      196.01      205.50     13.77 o 
   7   6   6     1210.98     1128.83     55.18 o 
   8   6   6      524.56      483.18     20.97 o 
   9   6   6      111.76      110.77     11.98 o 
  10   6   6      121.40      119.87     12.72 o 
  11   6   6       23.84       32.63      8.48 o 
  12   6   6       33.11       50.35     10.58 o 
   0   7   6     1437.52     1370.28     53.61 o 
   1   7   6      439.01      447.85     16.78 o 
   2   7   6       92.63       74.48      8.13 o 
   3   7   6      649.32      596.87     21.00 o 
   4   7   6      278.08      315.75     25.98 o 
   5   7   6       53.94       67.22      9.35 o 
   6   7   6       47.90       44.55      8.71 o 
   7   7   6       90.38      115.42     14.14 o 
   8   7   6      154.80      164.77     13.95 o 
   9   7   6       21.77       29.03      8.24 o 
  10   7   6       55.15       73.64     11.02 o 
  11   7   6      108.47      133.40     13.95 o 
  12   7   6        1.98        7.57      7.97 o 
   0   8   6        0.21        7.75      8.65 o 
   1   8   6      409.46      389.44     19.20 o 
   2   8   6        5.86        5.57      5.70 o 
   3   8   6      227.32      223.10     17.46 o 
   4   8   6      552.19      510.53     21.05 o 
   5   8   6       70.67       61.21     10.99 o 
   6   8   6      308.69      270.87     16.48 o 
   7   8   6      165.80      189.73     14.74 o 
   8   8   6       56.09       76.21     10.88 o 
   9   8   6       63.90       95.87     12.25 o 
  10   8   6       68.18       93.99     12.26 o 
  11   8   6        2.93       21.62      9.47 o 
   0   9   6      526.51      526.63     29.73 o 
   1   9   6      302.99      291.97     25.48 o 
   2   9   6       91.39       83.41     10.86 o 
   3   9   6     1179.07     1054.49     41.37 o 
   4   9   6      233.14      198.58     22.28 o 
   5   9   6      255.66      245.95     15.11 o 
   6   9   6      164.56      179.03     14.23 o 
   7   9   6        2.07       14.30      7.29 o 
   8   9   6        5.14       11.55      7.10 o 
   9   9   6        9.67       22.07      8.31 o 
  10   9   6       14.83       22.95     10.09 o 
   0  10   6      129.22      169.16     17.35 o 
   1  10   6       99.42      127.87     11.95 o 
   2  10   6      106.43      123.83     12.68 o 
   3  10   6        4.80        9.04      8.35 o 
   4  10   6      190.08      203.43     16.55 o 
   5  10   6       29.77       30.47      8.50 o 
   6  10   6       65.97       78.03     10.94 o 
   7  10   6      126.25      151.15     14.45 o 
   8  10   6       49.97       74.20     13.44 o 
   9  10   6       66.19       76.20     14.00 o 
  10  10   6        5.26       12.47      9.91 o 
   0  11   6       94.99      108.40     16.08 o 
   1  11   6      180.04      193.75     15.35 o 
   2  11   6      976.56      934.90     31.95 o 
   3  11   6        4.09        3.46      7.76 o 
   4  11   6        0.68       13.46      8.07 o 
   5  11   6      179.14      193.79     15.69 o 
   6  11   6       18.77       17.50      8.10 o 
   7  11   6       29.46       36.12     10.29 o 
   8  11   6      154.16      117.49     21.22 o 
   9  11   6       44.04       41.96     11.44 o 
   0  12   6       84.15       81.30     16.87 o 
   1  12   6      190.89      207.71     15.86 o 
   2  12   6      336.65      343.05     18.24 o 
   3  12   6      180.31      179.99     16.33 o 
   4  12   6      149.90      177.02     21.64 o 
   5  12   6        9.83       25.23     10.73 o 
   6  12   6       17.52       26.66     11.40 o 
   7  12   6      141.97      148.33     18.61 o 
   8  12   6        5.51       26.47     13.19 o 
   0  13   6       33.04       48.11     15.02 o 
   1  13   6       69.38       83.15     11.44 o 
   2  13   6      137.01      168.62     14.90 o 
   3  13   6        6.63        4.88      9.31 o 
   4  13   6        1.63       16.49     10.10 o 
   5  13   6      164.97      172.52     19.52 o 
   6  13   6       53.41       77.64     14.37 o 
   0  14   6       23.96       31.46     14.62 o 
   1  14   6      102.09      129.83     16.41 o 
   2  14   6       39.94       52.48     11.27 o 
   3  14   6        0.42       14.54      9.97 o 
   4  14   6       93.40      121.14     17.33 o 
   5  14   6       32.97       62.17     13.63 o 
   0  15   6      129.18      136.34     26.47 o 
   1  15   6       43.95       43.56     12.96 o 
   1   0   7     3769.85     3663.39    173.08 o 
   2   0   7      143.77      172.02     10.95 o 
   3   0   7      523.28      582.54     22.65 o 
   4   0   7     1321.52     1338.58     42.69 o 
   5   0   7      218.56      187.66     20.78 o 
   6   0   7       46.45       75.18     13.17 o 
   7   0   7       12.46       25.14      6.81 o 
   8   0   7       50.17       65.65     17.07 o 
   9   0   7       71.87       65.23     17.45 o 
  10   0   7      159.25      192.93     32.93 o 
  11   0   7        0.07        3.15     11.45 o 
  12   0   7        4.87        7.95     13.56 o 
  13   0   7       65.82       51.54     20.05 o 
   0   1   7       17.93       24.13      5.63 o 
   1   1   7      374.54      347.30     14.60 o 
   2   1   7     1611.17     1629.73     34.48 o 
   3   1   7      208.33      190.70      9.16 o 
   4   1   7      235.15      231.90     10.21 o 
   5   1   7      318.18      351.54     14.27 o 
   6   1   7      358.77      337.74     20.23 o 
   7   1   7        7.54        9.25      4.96 o 
   8   1   7      423.69      423.72     30.79 o 
   9   1   7       73.77       80.65     13.45 o 
  10   1   7       69.60       76.77     13.69 o 
  11   1   7       60.34       58.26     14.23 o 
  12   1   7       95.54      104.75     18.38 o 
  13   1   7       20.46       27.30     10.14 o 
   0   2   7      142.75      142.23     14.14 o 
   1   2   7       49.13       56.28      5.38 o 
   2   2   7      508.27      523.99     16.12 o 
   3   2   7      145.55      136.45      8.15 o 
   4   2   7      316.98      314.63     10.43 o 
   5   2   7     1253.76     1317.18     34.19 o 
   6   2   7      701.77      678.36     27.45 o 
   7   2   7      287.16      279.08     13.23 o 
   8   2   7      124.28      130.62     10.56 o 
   9   2   7      277.93      235.33     15.17 o 
  10   2   7      336.74      322.98     23.51 o 
  11   2   7       21.66       37.40     11.11 o 
  12   2   7       12.94       18.15      9.39 o 
  13   2   7       21.57       37.69     11.65 o 
   0   3   7      843.09      805.78     49.77 o 
   1   3   7      985.37     1009.64     27.02 o 
   2   3   7      806.37      882.09     22.74 o 
   3   3   7      699.20      629.39     17.57 o 
   4   3   7      280.66      312.34     16.46 o 
   5   3   7      239.34      216.74     13.04 o 
   6   3   7       51.86       75.76      7.83 o 
   7   3   7      386.95      341.80     16.00 o 
   8   3   7       45.65       34.55      7.94 o 
   9   3   7       74.44       81.82     10.18 o 
  10   3   7      273.11      260.25     17.02 o 
  11   3   7       31.91       37.54     10.85 o 
  12   3   7        1.51       14.08      9.75 o 
  13   3   7        1.21       13.32      8.77 o 
   0   4   7     3361.20     3835.26    121.28 o 
   1   4   7     2087.45     2113.07     51.54 o 
   2   4   7      887.08      900.65     26.28 o 
   3   4   7      147.03      169.45     10.93 o 
   4   4   7      367.58      396.57     15.56 o 
   5   4   7      986.35     1000.38     33.94 o 
   6   4   7       27.43       21.42      6.90 o 
   7   4   7      687.92      714.58     38.09 o 
   8   4   7      479.13      497.35     25.19 o 
   9   4   7      123.22      125.25     12.83 o 
  10   4   7       69.34       75.46     11.50 o 
  11   4   7       54.77       92.76     15.21 o 
  12   4   7       13.28       19.93     10.50 o 
   0   5   7     2066.32     2297.44     76.32 o 
   1   5   7     1147.88     1182.90     29.16 o 
   2   5   7     1098.97     1132.91     31.77 o 
   3   5   7       97.20      105.77      9.60 o 
   4   5   7      136.60      135.66     10.76 o 
   5   5   7      548.67      508.83     29.41 o 
   6   5   7      530.62      482.39     19.89 o 
   7   5   7      657.41      600.86     23.46 o 
   8   5   7      108.24      111.05     11.84 o 
   9   5   7       12.63       18.09      7.53 o 
  10   5   7       71.40       66.88     10.18 o 
  11   5   7        2.09        9.81      7.16 o 
  12   5   7        6.14       31.24     11.03 o 
   0   6   7      348.28      356.82     23.61 o 
   1   6   7      633.55      638.94     21.11 o 
   2   6   7      106.49       85.61     11.64 o 
   3   6   7      601.78      539.50     22.14 o 
   4   6   7       52.64       62.56      8.46 o 
   5   6   7      199.49      163.69     12.63 o 
   6   6   7      676.56      638.82     26.90 o 
   7   6   7      268.16      275.27     15.89 o 
   8   6   7      345.38      326.44     27.08 o 
   9   6   7      228.23      243.40     16.65 o 
  10   6   7        5.01        3.22      6.52 o 
  11   6   7        1.79       15.32      7.42 o 
  12   6   7        5.02       16.87      7.85 o 
   0   7   7       99.38      106.55     15.16 o 
   1   7   7      473.81      441.54     27.76 o 
   2   7   7      492.96      462.19     19.66 o 
   3   7   7       25.20       18.43      6.58 o 
   4   7   7       90.76       88.46      9.86 o 
   5   7   7      274.24      235.60     17.98 o 
   6   7   7      586.28      587.99     23.37 o 
   7   7   7      150.40      150.11     13.29 o 
   8   7   7       70.32       84.74     11.22 o 
   9   7   7      113.28      130.48     16.89 o 
  10   7   7       81.97       88.26     12.02 o 
  11   7   7        2.55       15.98      7.82 o 
   0   8   7      353.42      314.53     49.04 o 
   1   8   7      746.16      748.19     26.18 o 
   2   8   7      239.55      202.72     15.79 o 
   3   8   7     1002.88      896.16     31.40 o 
   4   8   7      118.10      106.48     11.14 o 
   5   8   7      111.46       98.51     11.28 o 
   6   8   7      262.11      247.62     15.71 o 
   7   8   7       10.51       21.93      7.72 o 
   8   8   7      191.87      233.74     20.44 o 
   9   8   7      119.41      125.93     13.61 o 
  10   8   7       65.20       72.41     11.67 o 
  11   8   7       22.36       36.38      9.85 o 
   0   9   7      582.89      517.73     33.27 o 
   1   9   7      458.66      404.52     18.85 o 
   2   9   7      708.71      657.95     29.07 o 
   3   9   7      139.89      142.41     14.44 o 
   4   9   7      263.30      247.89     23.57 o 
   5   9   7      103.54      109.77     11.98 o 
   6   9   7       22.53       31.22      8.33 o 
   7   9   7      169.95      184.37     15.52 o 
   8   9   7        5.57       12.17      8.11 o 
   9   9   7      125.41      166.30     15.48 o 
  10   9   7       32.90       61.19     11.22 o 
   0  10   7       23.12       33.22     13.28 o 
   1  10   7       69.02       77.18     11.14 o 
   2  10   7      178.43      164.63     15.72 o 
   3  10   7      334.70      348.39     27.27 o 
   4  10   7      184.89      181.29     24.68 o 
   5  10   7       75.42       91.00     13.22 o 
   6  10   7       41.98       42.61      9.27 o 
   7  10   7       56.77       67.99     12.19 o 
   8  10   7       43.73       64.71     11.83 o 
   9  10   7       34.84       74.81     23.34 o 
   0  11   7        2.43       12.80      9.80 o 
   1  11   7      142.52      166.32     14.44 o 
   2  11   7      723.53      687.90     37.20 o 
   3  11   7      266.76      275.53     19.74 o 
   4  11   7       61.66       77.84     12.65 o 
   5  11   7        5.36       12.07      9.15 o 
   6  11   7       50.35       56.78     11.59 o 
   7  11   7      133.02      170.09     19.14 o 
   8  11   7       29.82       46.26     13.69 o 
   0  12   7      564.93      572.75     35.20 o 
   1  12   7      487.62      464.55     20.88 o 
   2  12   7       22.38       27.36      9.37 o 
   3  12   7       59.57       73.73     11.91 o 
   4  12   7        8.05       23.21      9.25 o 
   5  12   7       25.77       47.33     10.65 o 
   6  12   7       31.42       54.89     13.59 o 
   7  12   7       81.69       78.99     18.84 o 
   0  13   7       54.11       71.21     17.68 o 
   1  13   7      123.14      114.81     14.14 o 
   2  13   7       74.28       98.98     13.64 o 
   3  13   7       14.80       16.34      8.92 o 
   4  13   7       52.15       78.84     14.39 o 
   5  13   7       64.45       82.96     14.67 o 
   6  13   7       55.99       50.75     13.60 o 
   0  14   7       30.92       35.49     14.53 o 
   1  14   7       17.03       30.54      9.89 o 
   2  14   7       17.48       50.25     12.53 o 
   3  14   7      112.58      153.80     18.89 o 
   4  14   7        4.73       17.69     10.54 o 
   0   0   8      610.52      590.69     67.29 o 
   1   0   8     2306.77     2190.10    136.92 o 
   2   0   8       12.49       23.59      6.24 o 
   3   0   8       68.54       63.08      8.43 o 
   4   0   8       10.04       12.77      6.00 o 
   5   0   8      638.16      737.17     40.87 o 
   6   0   8       63.90       89.53     18.15 o 
   7   0   8      387.64      467.65     87.52 o 
   8   0   8       10.94       12.01     12.72 o 
   9   0   8       19.86       32.29     15.39 o 
  10   0   8       68.78       48.97     17.81 o 
  11   0   8        5.22        8.48     22.73 o 
  12   0   8       36.00       48.32     21.12 o 
  13   0   8       11.95       47.97     20.76 o 
   0   1   8      982.28      892.46     52.21 o 
   1   1   8       34.37       53.70      6.12 o 
   2   1   8      388.22      387.50     19.06 o 
   3   1   8      227.45      227.75     10.35 o 
   4   1   8       69.14       64.75      6.31 o 
   5   1   8      115.49      112.60      8.51 o 
   6   1   8       59.32       71.45      8.93 o 
   7   1   8       21.14       25.65      6.09 o 
   8   1   8      182.53      196.75     21.60 o 
   9   1   8       18.08       23.17      8.71 o 
  10   1   8       17.92       20.43      9.85 o 
  11   1   8      144.12      135.89     17.51 o 
  12   1   8       31.09       42.74     18.24 o 
   0   2   8        2.64       14.92      5.56 o 
   1   2   8      371.09      453.00     14.95 o 
   2   2   8     1454.32     1461.32     40.97 o 
   3   2   8       15.59       21.85      4.52 o 
   4   2   8     1633.38     1648.22     36.20 o 
   5   2   8      243.60      280.31     15.62 o 
   6   2   8      126.33      126.65      9.79 o 
   7   2   8      146.10      155.01     11.22 o 
   8   2   8       28.71       22.23      8.45 o 
   9   2   8       35.77       20.58      9.70 o 
  10   2   8      241.70      246.14     22.45 o 
  11   2   8       56.47       57.47     13.14 o 
  12   2   8       86.59      110.55     16.75 o 
   0   3   8      117.53      133.56     11.13 o 
   1   3   8      851.19      854.10     37.62 o 
   2   3   8       25.87       30.92      6.30 o 
   3   3   8     1022.69     1043.41     24.64 o 
   4   3   8      201.45      205.90     11.41 o 
   5   3   8      476.08      425.75     24.06 o 
   6   3   8      397.24      393.32     17.29 o 
   7   3   8      505.70      466.88     20.62 o 
   8   3   8      142.80      151.61     12.66 o 
   9   3   8       62.10       88.75     11.50 o 
  10   3   8      273.80      294.19     22.70 o 
  11   3   8      133.87      132.77     28.26 o 
  12   3   8        0.66       11.54      9.47 o 
   0   4   8     1130.17     1271.10     47.08 o 
   1   4   8     1390.77     1258.31     37.15 o 
   2   4   8      634.52      682.30     22.42 o 
   3   4   8      101.49      128.98      8.85 o 
   4   4   8      683.48      654.52     22.70 o 
   5   4   8       63.46       67.97      8.91 o 
   6   4   8       92.73       83.13      9.97 o 
   7   4   8      128.69      125.52     11.96 o 
   8   4   8      118.54      139.55     12.64 o 
   9   4   8      165.56      173.09     14.25 o 
  10   4   8       58.71       75.01     11.40 o 
  11   4   8      101.41      112.03     17.10 o 
  12   4   8       10.50       21.44     11.37 o 
   0   5   8     1935.07     2188.54    109.84 o 
   1   5   8     1398.77     1417.28     36.82 o 
   2   5   8      472.13      307.33     45.95 o 
   3   5   8       41.81       46.28      7.62 o 
   4   5   8      382.08      338.66     24.49 o 
   5   5   8        5.47        9.70      6.72 o 
   6   5   8      529.00      534.91     21.47 o 
   7   5   8      818.57      798.78     28.59 o 
   8   5   8      199.00      190.13     14.80 o 
   9   5   8       34.49       48.16      9.55 o 
  10   5   8       15.03       19.80      7.80 o 
  11   5   8       58.36       69.71     13.86 o 
  12   5   8       13.73       36.66     10.88 o 
   0   6   8      377.82      346.97     45.28 o 
   1   6   8      536.29      480.55     18.23 o 
   2   6   8      133.81       99.51      9.38 o 
   3   6   8       20.70       19.61      6.51 o 
   4   6   8      416.34      400.80     17.71 o 
   5   6   8       79.90      102.66     11.15 o 
   6   6   8      174.34      189.45     13.92 o 
   7   6   8      405.22      402.16     19.54 o 
   8   6   8      211.24      219.20     16.19 o 
   9   6   8      209.11      180.72     15.66 o 
  10   6   8       43.68       51.32     11.63 o 
  11   6   8        4.57       28.17      9.28 o 
   0   7   8      491.14      426.67     69.62 o 
   1   7   8      829.55      739.30     28.37 o 
   2   7   8      484.11      456.83     18.40 o 
   3   7   8      405.62      409.79     17.68 o 
   4   7   8      650.93      602.14     23.18 o 
   5   7   8       55.50       58.76      9.64 o 
   6   7   8       46.59       49.94      9.44 o 
   7   7   8       14.52       16.42      7.69 o 
   8   7   8      249.63      262.09     17.77 o 
   9   7   8      182.17      201.60     17.78 o 
  10   7   8       63.77       55.06     10.52 o 
  11   7   8      136.01      149.62     15.45 o 
   0   8   8      135.64      136.04     19.74 o 
   1   8   8      354.55      321.90     18.78 o 
   2   8   8      125.28      134.84     13.93 o 
   3   8   8      336.86      380.85     21.69 o 
   4   8   8      102.07      122.95     11.96 o 
   5   8   8       85.47       80.53     10.80 o 
   6   8   8       70.57       84.31     11.18 o 
   7   8   8        4.28       12.91      7.43 o 
   8   8   8       15.19       18.37      7.72 o 
   9   8   8       40.93       49.95      9.95 o 
  10   8   8       35.83       50.73     10.52 o 
   0   9   8       94.42       92.24     17.15 o 
   1   9   8      239.15      192.76     16.66 o 
   2   9   8      460.58      424.88     21.80 o 
   3   9   8      165.31      175.97     20.39 o 
   4   9   8      218.33      233.98     22.06 o 
   5   9   8       88.27      115.69     14.74 o 
   6   9   8      167.64      187.07     15.39 o 
   7   9   8       34.37       60.58     10.91 o 
   8   9   8      137.21      145.27     14.89 o 
   9   9   8       93.21      103.49     16.43 o 
  10   9   8       19.91       37.02      9.38 o 
   0  10   8        7.96        6.97     11.32 o 
   1  10   8      228.26      230.11     18.34 o 
   2  10   8       32.50       49.35     13.63 o 
   3  10   8      141.51      133.28     15.63 o 
   4  10   8      207.61      237.55     19.57 o 
   5  10   8      134.49      159.39     16.89 o 
   6  10   8       39.77       56.29     11.78 o 
   7  10   8      171.17      217.29     22.37 o 
   8  10   8       43.11       72.06     11.52 o 
   9  10   8       71.38       91.51     14.01 o 
   0  11   8      311.19      324.82     29.19 o 
   1  11   8        3.50       10.66      8.59 o 
   2  11   8        0.98        6.94      8.67 o 
   3  11   8       30.88       33.37     10.68 o 
   4  11   8        5.81       17.98      9.56 o 
   5  11   8       52.74       67.04     12.60 o 
   6  11   8       60.57       75.18     13.30 o 
   7  11   8       15.62       31.53     10.75 o 
   8  11   8       34.74       95.26     21.74 o 
   0  12   8      358.09      360.44     30.43 o 
   1  12   8       20.18       36.70      9.69 o 
   2  12   8       65.17       78.36     12.63 o 
   3  12   8      110.10      121.28     15.67 o 
   4  12   8       52.93       78.76     13.45 o 
   5  12   8       36.17       38.93     11.10 o 
   6  12   8       20.13       26.72     13.25 o 
   7  12   8       18.56       40.87     14.10 o 
   0  13   8        9.07        5.43     11.60 o 
   1  13   8       50.25       61.46     11.89 o 
   2  13   8       89.89      130.62     15.23 o 
   3  13   8      111.96      123.72     15.28 o 
   4  13   8        3.52       20.74      9.21 o 
   5  13   8      187.26      227.45     31.09 o 
   0  14   8       25.10       20.52     14.18 o 
   1  14   8       20.22       40.39     11.17 o 
   2  14   8        8.01       14.08      9.26 o 
   1   0   9      313.84      354.11     17.42 o 
   2   0   9       86.59       90.74     10.52 o 
   3   0   9      254.08      202.39     21.23 o 
   4   0   9      347.34      360.89     18.31 o 
   5   0   9      798.97      808.10     54.35 o 
   6   0   9       30.85       22.20     11.04 o 
   7   0   9      121.44      117.90     21.29 o 
   8   0   9       13.15       18.87     11.82 o 
   9   0   9      379.63      303.90     38.30 o 
  10   0   9        0.00       13.81     14.68 o 
  11   0   9       36.55       40.81     20.76 o 
  12   0   9        0.96        7.01     11.77 o 
   0   1   9        0.37       -0.44      4.91 o 
   1   1   9     1791.01     1760.16     45.40 o 
   2   1   9      109.42      126.99     10.37 o 
   3   1   9      269.12      265.94     12.77 o 
   4   1   9      435.49      391.37     22.18 o 
   5   1   9      342.64      363.54     15.86 o 
   6   1   9      152.98      150.37     11.34 o 
   7   1   9      719.02      668.20     50.24 o 
   8   1   9      173.16      191.28     17.96 o 
   9   1   9       55.11       73.39     13.99 o 
  10   1   9       47.54       65.85     13.63 o 
  11   1   9        9.26        7.28      9.55 o 
  12   1   9       36.68       44.91     13.09 o 
   0   2   9      135.90      136.34     12.04 o 
   1   2   9      499.21      518.49     20.90 o 
   2   2   9      650.20      571.27     16.58 o 
   3   2   9       80.51      107.10      8.18 o 
   4   2   9      158.69      174.37     11.41 o 
   5   2   9      118.17      111.69     10.27 o 
   6   2   9      232.73      233.48     12.63 o 
   7   2   9      297.22      283.26     15.00 o 
   8   2   9      404.25      403.06     28.01 o 
   9   2   9       19.74       16.11      9.64 o 
  10   2   9       16.69       33.18     11.35 o 
  11   2   9      106.09      110.29     17.17 o 
  12   2   9       52.78       92.56     15.86 o 
   0   3   9       48.99       51.86      8.49 o 
   1   3   9       90.70       81.99      6.92 o 
   2   3   9      193.71      210.00     10.17 o 
   3   3   9      435.74      407.35     17.90 o 
   4   3   9      375.80      377.95     22.62 o 
   5   3   9      570.55      524.37     21.76 o 
   6   3   9      107.85       94.06     10.54 o 
   7   3   9      447.45      429.51     22.72 o 
   8   3   9       62.27       61.17      9.45 o 
   9   3   9       41.10       63.14     13.42 o 
  10   3   9        2.72       15.14      9.98 o 
  11   3   9       68.68      109.03     17.24 o 
  12   3   9        7.15       32.17     15.76 o 
   0   4   9      258.52      273.75     29.97 o 
   1   4   9      173.86      176.49     11.11 o 
   2   4   9       36.91       53.11      7.22 o 
   3   4   9      769.81      713.83     26.18 o 
   4   4   9        8.17       12.11      6.52 o 
   5   4   9       52.63       35.90      8.06 o 
   6   4   9      377.06      340.04     29.27 o 
   7   4   9      489.20      465.92     22.79 o 
   8   4   9       12.57       10.92      7.20 o 
   9   4   9       34.90       47.55      9.51 o 
  10   4   9       83.04       98.31     16.33 o 
  11   4   9       13.61       27.83     12.09 o 
  12   4   9       35.48       62.84     13.54 o 
   0   5   9      141.86      127.50     16.81 o 
   1   5   9     1082.55     1044.67     69.99 o 
   2   5   9       62.36       56.43      8.80 o 
   3   5   9      161.85      144.25     11.53 o 
   4   5   9       99.98       94.84     10.36 o 
   5   5   9      506.71      486.63     20.73 o 
   6   5   9      483.13      477.67     24.84 o 
   7   5   9       16.34       23.70      7.98 o 
   8   5   9       24.52       34.85      8.74 o 
   9   5   9       88.22      101.84     12.41 o 
  10   5   9      130.35      162.27     16.17 o 
  11   5   9        7.01       17.13     10.32 o 
   0   6   9       53.41       89.09     34.54 o 
   1   6   9      656.01      615.80     28.11 o 
   2   6   9      154.49      167.08     12.21 o 
   3   6   9      146.28      136.48     11.90 o 
   4   6   9       55.31       70.65      9.88 o 
   5   6   9       63.65       70.80     10.47 o 
   6   6   9      280.13      277.21     16.31 o 
   7   6   9      138.82      135.46     13.39 o 
   8   6   9       78.86      116.60     13.04 o 
   9   6   9       26.67       25.23      8.39 o 
  10   6   9       34.43       42.43      9.73 o 
  11   6   9      147.75      162.68     20.47 o 
   0   7   9        1.98       17.46     12.98 o 
   1   7   9     1005.34      943.85     34.28 o 
   2   7   9     1167.72     1081.93     51.56 o 
   3   7   9     1941.36     1714.17     66.64 o 
   4   7   9       65.36       62.38     10.10 o 
   5   7   9       57.31       56.16      9.68 o 
   6   7   9      111.89      117.13     12.97 o 
   7   7   9       19.49       26.03      8.45 o 
   8   7   9       71.06       85.02     12.04 o 
   9   7   9      169.32      204.03     20.52 o 
  10   7   9       21.70       39.56      9.77 o 
   0   8   9      397.73      430.27     34.80 o 
   1   8   9      350.36      283.01     18.40 o 
   2   8   9      537.59      491.47     23.83 o 
   3   8   9      100.10      125.57     14.70 o 
   4   8   9      133.16      141.25     15.82 o 
   5   8   9      150.45      156.28     13.94 o 
   6   8   9       94.82      119.63     13.25 o 
   7   8   9       32.88       52.90     10.33 o 
   8   8   9      174.49      182.47     16.32 o 
   9   8   9       40.55       57.75     10.93 o 
  10   8   9        0.51       18.14      8.07 o 
   0   9   9        1.16        2.39     12.72 o 
   1   9   9       27.47       48.98     11.15 o 
   2   9   9      838.15      754.70     31.04 o 
   3   9   9      393.22      326.43     21.31 o 
   4   9   9       15.38       44.76     10.99 o 
   5   9   9       27.46       24.44     10.30 o 
   6   9   9        5.41        4.30      8.86 o 
   7   9   9       25.75       34.38      9.36 o 
   8   9   9       39.01       50.26     10.08 o 
   9   9   9       47.29       81.99     12.30 o 
   0  10   9      117.26      152.52     37.13 o 
   1  10   9       59.96       72.79     12.44 o 
   2  10   9       36.66       39.04     10.81 o 
   3  10   9       83.25       97.02     14.49 o 
   4  10   9       16.78        1.07      8.70 o 
   5  10   9        9.03       12.19      9.52 o 
   6  10   9       22.19       22.56      9.87 o 
   7  10   9       35.82       43.94     12.34 o 
   8  10   9        3.57       11.17      9.67 o 
   0  11   9        3.11        3.84     11.12 o 
   1  11   9       39.64       52.13     12.64 o 
   2  11   9       93.04       95.08     14.21 o 
   3  11   9       71.42       79.79     14.03 o 
   4  11   9      126.60      118.80     15.85 o 
   5  11   9        4.30        9.23      8.73 o 
   6  11   9       48.34       84.51     14.57 o 
   7  11   9       48.45       90.69     14.49 o 
   0  12   9       43.37       77.92     27.03 o 
   1  12   9        5.81       15.90      9.82 o 
   2  12   9      132.13      136.91     16.89 o 
   3  12   9      114.55      120.61     16.10 o 
   4  12   9        5.25       21.96     10.43 o 
   5  12   9        4.20       15.76     10.25 o 
   6  12   9      320.10      338.40     27.15 o 
   0  13   9       60.88       76.09     18.86 o 
   1  13   9      345.85      359.08     23.96 o 
   2  13   9        1.41       18.66     10.31 o 
   3  13   9       12.57       30.04     10.44 o 
   4  13   9      113.05      127.38     15.69 o 
   0   0  10     1819.88     1773.57     83.76 o 
   1   0  10       32.91       27.02      7.43 o 
   2   0  10        0.26        7.40      6.21 o 
   3   0  10      311.54      283.13     19.69 o 
   4   0  10       98.16      117.22     13.07 o 
   5   0  10      165.03      168.06     19.83 o 
   6   0  10        0.14       11.87     10.79 o 
   7   0  10       91.97      102.34     18.32 o 
   8   0  10       16.38       23.68     11.84 o 
   9   0  10      114.25      126.97     23.23 o 
  10   0  10       46.72       24.95     14.07 o 
  11   0  10        1.29        1.67     12.47 o 
  12   0  10        8.69       13.25     13.12 o 
   0   1  10     1000.21      999.74     44.17 o 
   1   1  10      233.86      237.63     10.97 o 
   2   1  10      109.16      132.38      8.99 o 
   3   1  10       32.62       26.88      5.60 o 
   4   1  10      138.93      165.83     11.37 o 
   5   1  10      483.38      426.69     22.46 o 
   6   1  10     1103.86     1140.95     54.10 o 
   7   1  10      398.55      444.65     38.70 o 
   8   1  10       32.65       39.88     11.74 o 
   9   1  10       42.45       50.84     12.44 o 
  10   1  10       22.81       25.31     10.33 o 
  11   1  10       39.17       35.69     14.12 o 
  12   1  10       20.31       20.68     11.65 o 
   0   2  10      915.18     1033.37     50.11 o 
   1   2  10       93.14       92.01      7.83 o 
   2   2  10      237.40      227.31     10.56 o 
   3   2  10      438.62      426.15     16.17 o 
   4   2  10      258.29      220.08     12.41 o 
   5   2  10      111.22      109.03     10.75 o 
   6   2  10       46.88       42.81      9.45 o 
   7   2  10      188.60      176.07     18.76 o 
   8   2  10       17.85       19.48      9.86 o 
   9   2  10       17.24       31.63     10.50 o 
  10   2  10       32.96       35.22     12.05 o 
  11   2  10       80.02       81.49     15.64 o 
   0   3  10      211.66      237.33     15.32 o 
   1   3  10      285.93      276.92     12.05 o 
   2   3  10       56.63       57.65      7.55 o 
   3   3  10      258.94      251.30     21.32 o 
   4   3  10      534.47      457.22     20.83 o 
   5   3  10      220.68      184.06     14.86 o 
   6   3  10      980.99      978.69     36.79 o 
   7   3  10      323.15      332.25     17.28 o 
   8   3  10      116.22      134.19     15.64 o 
   9   3  10       78.60      116.18     17.46 o 
  10   3  10       29.81       65.69     14.03 o 
  11   3  10       18.48       38.13     11.66 o 
   0   4  10       76.01       83.07     10.55 o 
   1   4  10       53.77       50.37      6.34 o 
   2   4  10      174.00      144.92     15.35 o 
   3   4  10      306.11      266.40     26.39 o 
   4   4  10        2.97       11.13      7.39 o 
   5   4  10       87.39       81.85     10.92 o 
   6   4  10        3.08       11.51      7.42 o 
   7   4  10       60.46       77.26     10.68 o 
   8   4  10      193.23      199.67     15.66 o 
   9   4  10       32.63       38.41     11.62 o 
  10   4  10       22.29       30.66     11.49 o 
  11   4  10        7.54       25.59     10.14 o 
   0   5  10       51.46       53.68     11.61 o 
   1   5  10      781.85      714.47     26.49 o 
   2   5  10      258.00      215.92     14.61 o 
   3   5  10      225.06      199.69     14.57 o 
   4   5  10      105.82      112.33     11.61 o 
   5   5  10      132.03      131.07     12.84 o 
   6   5  10      441.91      478.29     24.79 o 
   7   5  10      254.71      270.96     22.33 o 
   8   5  10      147.30      173.03     15.18 o 
   9   5  10       20.61       23.67      8.36 o 
  10   5  10      116.61      126.18     18.26 o 
  11   5  10       32.42       69.04     15.81 o 
   0   6  10       38.38       38.01     14.98 o 
   1   6  10      373.73      370.08     22.62 o 
   2   6  10      214.10      177.78     17.43 o 
   3   6  10      212.53      193.48     14.07 o 
   4   6  10       52.86       49.96      9.39 o 
   5   6  10      144.66      164.72     14.42 o 
   6   6  10       18.24       31.88      8.74 o 
   7   6  10        9.41       16.08      8.14 o 
   8   6  10        6.18       14.88      8.25 o 
   9   6  10       44.79       49.53     10.40 o 
  10   6  10       72.11       72.75     12.25 o 
   0   7  10       46.04       53.71     27.20 o 
   1   7  10      305.27      264.01     20.35 o 
   2   7  10      243.46      212.13     19.15 o 
   3   7  10      582.50      576.55     26.24 o 
   4   7  10      443.24      414.39     19.91 o 
   5   7  10       75.77       77.33     11.25 o 
   6   7  10        4.13        5.27      7.47 o 
   7   7  10       31.33       40.51      9.57 o 
   8   7  10       12.59       18.88      8.37 o 
   9   7  10        0.41       13.13      8.16 o 
  10   7  10       99.58      127.43     22.22 o 
   0   8  10        5.39        9.53     13.64 o 
   1   8  10      119.08      122.41     16.40 o 
   2   8  10      424.98      378.30     21.64 o 
   3   8  10      199.32      204.22     19.28 o 
   4   8  10      439.62      407.30     22.96 o 
   5   8  10        9.17        5.81      8.73 o 
   6   8  10       83.32      100.71     17.82 o 
   7   8  10       56.64       60.88     11.34 o 
   8   8  10       52.30       60.49     11.95 o 
   9   8  10        3.78       16.73      8.89 o 
   0   9  10      168.37      186.01     27.32 o 
   1   9  10       20.78       43.96     12.57 o 
   2   9  10        0.18        2.39      8.25 o 
   3   9  10       51.14       45.61     11.54 o 
   4   9  10       49.86       60.98     13.24 o 
   5   9  10       22.76       29.83     10.80 o 
   6   9  10       12.03       19.55     10.47 o 
   7   9  10       21.08       35.22     12.33 o 
   8   9  10       81.03      126.73     20.33 o 
   0  10  10       55.96       60.95     20.27 o 
   1  10  10      149.67      172.55     17.93 o 
   2  10  10      257.99      266.35     25.38 o 
   3  10  10      609.44      509.39     27.40 o 
   4  10  10       18.28       25.34     10.47 o 
   5  10  10       52.07       65.13     13.43 o 
   6  10  10       19.62       19.19     11.09 o 
   7  10  10        4.92       23.59     10.41 o 
   8  10  10       60.09       75.53     13.99 o 
   0  11  10       18.26       27.43     17.84 o 
   1  11  10       23.57       36.86     11.71 o 
   2  11  10      252.07      249.21     21.56 o 
   3  11  10       96.46      106.81     16.09 o 
   4  11  10       14.41       13.00      9.15 o 
   5  11  10       89.03      123.60     16.48 o 
   6  11  10        7.84       14.74      9.54 o 
   0  12  10       19.75       33.94     17.58 o 
   1  12  10       10.37        3.42      9.87 o 
   2  12  10       25.02       26.00     11.77 o 
   3  12  10       33.97       33.96     11.76 o 
   4  12  10      104.32      106.59     16.40 o 
   5  12  10       35.99       53.09     13.21 o 
   0  13  10       56.47      102.74     24.01 o 
   1  13  10       57.21       67.98     13.89 o 
   2  13  10        1.87        5.73      9.82 o 
   1   0  11       17.39       23.99      7.60 o 
   2   0  11       40.15       42.42      9.27 o 
   3   0  11      178.66      178.12     15.22 o 
   4   0  11      194.28      218.25     16.54 o 
   5   0  11      117.06       96.60     25.49 o 
   6   0  11       65.85       70.69     15.79 o 
   7   0  11       34.70       42.55     14.31 o 
   8   0  11       54.95       82.02     18.64 o 
   9   0  11       19.29       22.62     15.83 o 
  10   0  11        7.50       -4.51     11.46 o 
  11   0  11       12.81       25.59     17.00 o 
   0   1  11      856.76      709.05     42.13 o 
   1   1  11      254.52      256.83     11.84 o 
   2   1  11      154.25      166.83     10.16 o 
   3   1  11       67.26       74.99      7.92 o 
   4   1  11      515.10      486.69     26.38 o 
   5   1  11      861.89      833.62     44.20 o 
   6   1  11      598.57      584.87     41.32 o 
   7   1  11       79.82       83.70     14.93 o 
   8   1  11       29.69       44.63     11.83 o 
   9   1  11       18.75       12.45      8.69 o 
  10   1  11      112.34      113.56     17.03 o 
  11   1  11        7.01       17.23      9.81 o 
   0   2  11      112.91      122.65     13.23 o 
   1   2  11       54.02       58.12      7.10 o 
   2   2  11       78.68       72.36      7.65 o 
   3   2  11      872.30      814.88     25.01 o 
   4   2  11       98.41      123.02     10.82 o 
   5   2  11      219.08      208.44     14.97 o 
   6   2  11      467.99      464.95     30.50 o 
   7   2  11      125.71      138.28     17.73 o 
   8   2  11       72.86       80.27     14.80 o 
   9   2  11      134.41      160.67     20.29 o 
  10   2  11        3.30        3.43      9.86 o 
  11   2  11       15.58       31.25     11.97 o 
   0   3  11        0.51        2.22      6.66 o 
   1   3  11       69.49       77.28      7.84 o 
   2   3  11      715.07      609.99     28.65 o 
   3   3  11      284.65      176.38     13.68 o 
   4   3  11      181.11      165.91     13.54 o 
   5   3  11       46.20       29.08     11.16 o 
   6   3  11       58.51       64.73     10.88 o 
   7   3  11      254.71      228.91     21.59 o 
   8   3  11       89.14      120.67     17.39 o 
   9   3  11       42.81       73.58     14.91 o 
  10   3  11       53.47       64.69     14.23 o 
  11   3  11        0.45       13.80     12.40 o 
   0   4  11      120.98      117.35     20.30 o 
   1   4  11      322.34      247.10     19.86 o 
   2   4  11      172.56      165.80     13.21 o 
   3   4  11      105.42       95.81     12.04 o 
   4   4  11      137.56      117.69     14.11 o 
   5   4  11       33.93       43.93     10.16 o 
   6   4  11      334.57      315.98     19.31 o 
   7   4  11       57.02       67.03     10.87 o 
   8   4  11       46.14       32.83     10.96 o 
   9   4  11       27.22       24.40     10.95 o 
  10   4  11       19.52       37.46     12.34 o 
   0   5  11      348.59      227.85     27.21 o 
   1   5  11      356.43      297.78     18.50 o 
   2   5  11      196.13      183.40     14.44 o 
   3   5  11       20.01       20.38      8.48 o 
   4   5  11      215.42      213.46     16.65 o 
   5   5  11      283.76      277.60     18.20 o 
   6   5  11      119.63      145.31     13.89 o 
   7   5  11       75.23       78.81     11.51 o 
   8   5  11       14.24       30.74     11.41 o 
   9   5  11       31.25       49.05     13.23 o 
  10   5  11       86.50      111.14     18.01 o 
   0   6  11        7.32        8.69     13.14 o 
   1   6  11       65.56       83.49     13.89 o 
   2   6  11       78.19       93.72     14.68 o 
   3   6  11      302.78      287.32     21.11 o 
   4   6  11      132.55      135.79     14.14 o 
   5   6  11        5.57        3.68      7.30 o 
   6   6  11       18.99       29.82      8.84 o 
   7   6  11       16.70       30.35      9.08 o 
   8   6  11       25.71       37.92      9.62 o 
   9   6  11        6.20       19.28      8.14 o 
  10   6  11       83.54       95.03     19.12 o 
   0   7  11        7.65       29.98     15.38 o 
   1   7  11      601.75      557.30     28.88 o 
   2   7  11      173.90      162.79     18.30 o 
   3   7  11       56.94       69.87     13.88 o 
   4   7  11      664.59      576.70     27.37 o 
   5   7  11      132.03      118.44     13.44 o 
   6   7  11       34.61       31.01      8.99 o 
   7   7  11       43.87       64.08     11.36 o 
   8   7  11       35.29       58.10     10.83 o 
   9   7  11        2.82       13.14     12.01 o 
   0   8  11       14.40       18.24     14.16 o 
   1   8  11      247.63      242.95     21.61 o 
   2   8  11        7.24       10.34      9.86 o 
   3   8  11       21.18       24.71     10.29 o 
   4   8  11      160.93      167.86     17.92 o 
   5   8  11       45.43       46.85     11.82 o 
   6   8  11       75.46       66.94     13.00 o 
   7   8  11       32.56       40.13     15.25 o 
   8   8  11       69.54       82.57     12.35 o 
   0   9  11       37.50       18.02     16.24 o 
   1   9  11       21.99       33.46     12.57 o 
   2   9  11       57.12       69.19     14.64 o 
   3   9  11       74.42       77.06     13.73 o 
   4   9  11      247.81      246.17     21.42 o 
   5   9  11       44.33       56.69     12.96 o 
   6   9  11        4.94        0.91      9.43 o 
   7   9  11       11.55       17.03      9.49 o 
   8   9  11       67.62      112.75     29.49 o 
   0  10  11       32.25       27.92     17.02 o 
   1  10  11       21.84       25.12     12.05 o 
   2  10  11      257.26      271.59     24.40 o 
   3  10  11      106.42      152.23     17.84 o 
   4  10  11      217.24      220.64     21.05 o 
   5  10  11      153.19      151.33     18.23 o 
   6  10  11       36.91       64.96     13.18 o 
   7  10  11       40.95       97.56     17.70 o 
   0  11  11       46.25       66.18     21.83 o 
   1  11  11      110.51      134.95     18.84 o 
   2  11  11       56.11       89.98     15.20 o 
   3  11  11       17.79       10.45     10.56 o 
   4  11  11       50.28       57.81     13.56 o 
   5  11  11       73.65       75.93     14.08 o 
   0  12  11      221.19      228.66     34.30 o 
   1  12  11       61.24       76.54     15.92 o 
   2  12  11       23.22       32.76     11.75 o 
   3  12  11       36.58       48.63     12.71 o 
   0   0  12      543.89      529.05     51.19 o 
   1   0  12        6.52       11.22      7.97 o 
   2   0  12      565.01      512.68     36.37 o 
   3   0  12       76.61       76.43     12.07 o 
   4   0  12        5.43        1.48     11.04 o 
   5   0  12       77.58       68.21     15.87 o 
   6   0  12      488.54      480.45     36.13 o 
   7   0  12        6.18       12.38     16.64 o 
   8   0  12        6.53       -1.84     13.18 o 
   9   0  12        1.85       13.47     15.72 o 
  10   0  12        1.51        3.40     14.73 o 
   0   1  12      280.46      207.39     18.74 o 
   1   1  12      232.93      201.79     15.03 o 
   2   1  12      106.13      105.43      9.43 o 
   3   1  12      206.71      212.09     13.69 o 
   4   1  12      123.20      131.22     11.55 o 
   5   1  12       91.18       91.66     12.24 o 
   6   1  12      379.34      389.60     23.52 o 
   7   1  12      135.62      140.81     17.20 o 
   8   1  12       45.62       60.69     13.09 o 
   9   1  12       32.55       27.00     11.96 o 
  10   1  12       24.58       23.49     11.12 o 
   0   2  12       18.32       16.27      8.22 o 
   1   2  12       54.37       46.99      7.50 o 
   2   2  12      118.12      111.00     10.70 o 
   3   2  12      794.83      822.47     29.39 o 
   4   2  12       30.51       24.90      8.28 o 
   5   2  12      212.19      203.11     18.52 o 
   6   2  12      211.99      211.82     19.21 o 
   7   2  12      172.15      184.54     19.33 o 
   8   2  12        2.08       14.08      9.45 o 
   9   2  12       39.02       47.54     11.63 o 
  10   2  12        0.05       13.18      9.01 o 
   0   3  12        6.76       15.19      8.15 o 
   1   3  12        7.64       10.94      6.31 o 
   2   3  12      308.08      268.83     16.19 o 
   3   3  12      212.18      218.02     17.50 o 
   4   3  12      159.32      149.38     14.89 o 
   5   3  12      244.66      221.68     18.34 o 
   6   3  12      296.16      303.76     21.50 o 
   7   3  12       27.13       36.15     12.07 o 
   8   3  12       43.50       55.08     13.93 o 
   9   3  12       26.90       35.34     12.77 o 
  10   3  12       53.80       71.66     15.70 o 
   0   4  12      415.35      378.52     31.88 o 
   1   4  12      163.34      145.44     12.80 o 
   2   4  12      271.35      223.47     15.21 o 
   3   4  12      158.95      155.88     13.97 o 
   4   4  12       29.12       30.23      8.66 o 
   5   4  12      263.19      240.96     17.81 o 
   6   4  12       98.69       93.55     13.02 o 
   7   4  12        2.62       20.22     10.65 o 
   8   4  12       98.42      103.09     17.31 o 
   9   4  12       31.82       42.42     13.78 o 
  10   4  12       24.46       37.69     12.26 o 
   0   5  12       25.20       23.10     13.79 o 
   1   5  12      240.63      208.84     19.17 o 
   2   5  12      129.02      137.96     14.95 o 
   3   5  12      539.68      550.29     24.80 o 
   4   5  12      218.92      204.15     17.12 o 
   5   5  12        9.26       12.35      8.65 o 
   6   5  12      131.87      134.45     17.24 o 
   7   5  12       56.22       82.24     12.87 o 
   8   5  12       11.08       10.70      9.51 o 
   9   5  12       14.64       46.56     16.74 o 
   0   6  12       19.32       37.32     15.54 o 
   1   6  12      200.18      217.33     20.03 o 
   2   6  12       75.71       54.18     12.56 o 
   3   6  12      175.04      141.82     17.72 o 
   4   6  12       52.71       57.65     13.19 o 
   5   6  12       61.64       74.95     12.68 o 
   6   6  12       98.36       98.41     14.20 o 
   7   6  12       86.61      103.68     13.26 o 
   8   6  12       35.76       53.68     10.91 o 
   9   6  12       44.40       69.00     13.77 o 
   0   7  12        0.31        1.17     13.24 o 
   1   7  12      179.73      153.71     18.42 o 
   2   7  12        6.96       -0.47      9.46 o 
   3   7  12        6.50        9.78      9.52 o 
   4   7  12      337.43      334.54     24.09 o 
   5   7  12       77.56      113.64     17.52 o 
   6   7  12       29.14       50.20     12.46 o 
   7   7  12       10.84       30.85      9.90 o 
   8   7  12       14.97       31.16      9.35 o 
   0   8  12       50.50       44.65     20.40 o 
   1   8  12      116.03      126.78     17.62 o 
   2   8  12      169.43      180.26     20.33 o 
   3   8  12      604.97      520.45     29.66 o 
   4   8  12       86.63       91.03     16.13 o 
   5   8  12       27.25       25.90     10.99 o 
   6   8  12       36.31       32.60     11.88 o 
   7   8  12        6.53       11.79      9.69 o 
   8   8  12       24.05       59.25     12.76 o 
   0   9  12        0.27       -9.82     12.95 o 
   1   9  12       38.87       52.83     14.12 o 
   2   9  12       17.29       28.05     12.39 o 
   3   9  12       43.84       48.49     13.87 o 
   4   9  12      169.99      154.11     18.21 o 
   5   9  12       36.60       39.60     11.80 o 
   6   9  12      119.23      159.35     19.00 o 
   7   9  12       42.06       47.29     12.49 o 
   0  10  12       75.45       51.02     21.32 o 
   1  10  12       74.67       68.47     15.57 o 
   2  10  12       25.89       44.97     13.87 o 
   3  10  12       46.67       51.95     14.09 o 
   4  10  12       61.21       76.76     14.62 o 
   5  10  12       40.89       40.68     12.46 o 
   6  10  12       19.10       32.07     11.83 o 
   0  11  12       14.47        6.33     17.98 o 
   1  11  12       54.47       42.55     14.07 o 
   2  11  12       25.13       39.05     13.91 o 
   3  11  12       13.51       14.76     11.86 o 
   4  11  12       35.28       58.59     13.68 o 
   0  12  12        6.13       15.32     16.29 o 
   1   0  13       26.69       32.67      9.73 o 
   2   0  13      221.03      217.46     21.29 o 
   3   0  13        9.28       17.49     11.88 o 
   4   0  13      424.17      429.78     29.78 o 
   5   0  13       61.56       80.18     17.32 o 
   6   0  13      513.51      505.06     44.80 o 
   7   0  13       15.86       19.18     15.82 o 
   8   0  13        2.54       13.66     15.28 o 
   9   0  13        6.61       31.64     16.51 o 
  10   0  13       25.58       40.23     17.33 o 
   0   1  13        8.84       12.29      9.24 o 
   1   1  13       45.00       48.16      7.64 o 
   2   1  13      299.41      305.98     15.58 o 
   3   1  13      335.40      325.70     19.72 o 
   4   1  13      105.14      139.34     14.15 o 
   5   1  13      427.41      410.05     23.93 o 
   6   1  13      200.88      232.54     20.96 o 
   7   1  13        1.34        9.38      9.49 o 
   8   1  13       90.11      111.91     18.81 o 
   9   1  13      120.34      102.82     17.54 o 
  10   1  13        1.59       13.02      9.93 o 
   0   2  13     1304.22     1084.82     48.01 o 
   1   2  13      207.05      200.91     14.78 o 
   2   2  13        3.43        9.81      6.98 o 
   3   2  13       54.73       64.03     10.44 o 
   4   2  13        2.38        5.69      7.58 o 
   5   2  13      141.17      188.55     18.62 o 
   6   2  13      292.17      291.23     22.42 o 
   7   2  13      326.36      328.99     24.31 o 
   8   2  13       64.63       93.86     16.12 o 
   9   2  13       40.84       71.81     14.94 o 
   0   3  13        1.46        4.50     10.35 o 
   1   3  13      116.84      124.65     12.50 o 
   2   3  13      141.23      152.52     13.90 o 
   3   3  13      415.66      375.11     19.34 o 
   4   3  13       22.07       26.22      8.73 o 
   5   3  13       43.59       57.95     10.99 o 
   6   3  13       26.23       19.50     10.16 o 
   7   3  13       48.71       53.62     12.94 o 
   8   3  13        8.42       12.42     10.27 o 
   9   3  13        6.18       34.81     11.40 o 
   0   4  13      230.74      232.91     28.55 o 
   1   4  13       32.77       27.36     10.63 o 
   2   4  13       80.05       88.13     11.59 o 
   3   4  13      412.62      398.43     22.74 o 
   4   4  13      267.54      236.94     17.59 o 
   5   4  13       24.43       24.61      9.05 o 
   6   4  13        0.10        9.94      9.67 o 
   7   4  13       16.72       23.16     11.49 o 
   8   4  13       18.85       47.14     13.28 o 
   9   4  13        6.91       22.11     17.00 o 
   0   5  13       25.25       17.67     14.22 o 
   1   5  13        6.68        0.06      9.01 o 
   2   5  13      133.06      118.91     14.68 o 
   3   5  13       69.59       69.23     13.44 o 
   4   5  13      356.06      355.57     19.74 o 
   5   5  13       39.38       43.24     10.58 o 
   6   5  13       38.54       49.24     11.49 o 
   7   5  13      108.31      123.62     18.23 o 
   8   5  13        8.30       22.27     11.29 o 
   9   5  13        6.77       33.89     11.46 o 
   0   6  13       17.29        6.42     13.15 o 
   1   6  13       15.53       18.70     10.30 o 
   2   6  13       24.56       38.47     12.26 o 
   3   6  13       43.96       47.59     11.48 o 
   4   6  13      131.55      142.75     18.76 o 
   5   6  13       13.39       21.41     11.39 o 
   6   6  13       27.70       44.13     11.50 o 
   7   6  13        8.28       18.58      9.24 o 
   8   6  13       16.94       49.60     13.26 o 
   0   7  13       33.30       41.46     17.36 o 
   1   7  13      189.87      144.25     18.43 o 
   2   7  13      245.66      218.35     22.01 o 
   3   7  13      224.05      198.21     20.91 o 
   4   7  13       19.88       25.39     10.73 o 
   5   7  13       13.78       24.83     12.46 o 
   6   7  13      124.30      148.10     19.44 o 
   7   7  13       77.07       96.62     17.23 o 
   0   8  13        6.38       25.31     16.28 o 
   1   8  13      257.72      242.28     23.07 o 
   2   8  13       43.00       35.92     12.65 o 
   3   8  13        5.22       16.13     11.03 o 
   4   8  13       55.98       67.65     14.53 o 
   5   8  13       15.75       29.10     12.24 o 
   6   8  13        7.00       16.04     11.21 o 
   7   8  13      123.70      156.78     19.15 o 
   0   9  13       10.91        4.18     14.56 o 
   1   9  13       23.49       -2.29     10.06 o 
   2   9  13       67.74       66.29     15.66 o 
   3   9  13       14.60       17.76     12.65 o 
   4   9  13       83.55      104.80     17.63 o 
   5   9  13       40.25       42.94     13.30 o 
   0  10  13        5.31       14.65     17.18 o 
   1  10  13       13.07       15.86     11.27 o 
   2  10  13      105.19      107.68     18.12 o 
   3  10  13        2.92       13.55     10.62 o 
   4  10  13       89.12       96.09     17.45 o 
   0  11  13        1.02        6.67     16.74 o 
   1  11  13       10.07        9.62     11.25 o 
   0   0  14     1150.74      990.31    145.33 o 
   1   0  14       51.31       35.44     10.95 o 
   2   0  14       14.77       19.54     12.12 o 
   3   0  14      313.17      307.66     25.68 o 
   4   0  14      168.45      146.22     20.81 o 
   5   0  14        0.52       -1.64     14.23 o 
   6   0  14       26.24       13.80     16.62 o 
   7   0  14        1.44        9.03     16.69 o 
   8   0  14       60.66       71.92     23.23 o 
   9   0  14       60.58       65.89     22.54 o 
   0   1  14      315.50      274.74     20.18 o 
   1   1  14       84.58       75.07     10.01 o 
   2   1  14      275.84      234.12     15.02 o 
   3   1  14       21.71       31.89      9.06 o 
   4   1  14       20.37       36.40     10.78 o 
   5   1  14      125.36      116.98     16.16 o 
   6   1  14       15.38       23.42     10.98 o 
   7   1  14      275.93      298.40     26.64 o 
   8   1  14       34.01       34.58     13.08 o 
   9   1  14       17.67       28.60     12.28 o 
   0   2  14        4.04       11.29     11.43 o 
   1   2  14      176.89      191.84     14.99 o 
   2   2  14        6.69       12.45      7.82 o 
   3   2  14      193.47      206.42     16.32 o 
   4   2  14       29.76       29.84     10.55 o 
   5   2  14      305.95      295.64     22.21 o 
   6   2  14      171.01      177.21     19.57 o 
   7   2  14       17.91       17.38     10.58 o 
   8   2  14       11.89       20.54     10.87 o 
   9   2  14       20.65       36.21     13.24 o 
   0   3  14       33.46        0.59     14.68 o 
   1   3  14      119.17      122.23     14.16 o 
   2   3  14       65.44       72.04     11.12 o 
   3   3  14      207.80      193.34     15.87 o 
   4   3  14       73.79       81.14     12.07 o 
   5   3  14        4.42        6.73      9.61 o 
   6   3  14      144.04      168.42     19.02 o 
   7   3  14        5.64        9.83      9.45 o 
   8   3  14       35.77       39.10     11.79 o 
   0   4  14      312.03      285.77     42.06 o 
   1   4  14        1.96       -3.94      8.72 o 
   2   4  14       74.34       63.02     13.92 o 
   3   4  14        7.71        6.96      8.24 o 
   4   4  14      119.01      139.83     14.72 o 
   5   4  14      138.72      133.72     14.97 o 
   6   4  14       84.90       97.21     15.75 o 
   7   4  14        3.18       13.96      9.94 o 
   8   4  14       40.96       73.35     13.84 o 
   0   5  14       34.53       33.98     16.34 o 
   1   5  14       94.42       91.63     15.27 o 
   2   5  14        0.68       -1.59      9.13 o 
   3   5  14        3.11        6.21      8.93 o 
   4   5  14       80.24       64.83     13.26 o 
   5   5  14       20.70       42.88     10.50 o 
   6   5  14       10.47       30.70     11.70 o 
   7   5  14       24.71       34.10     11.55 o 
   8   5  14       31.19       47.91     12.82 o 
   0   6  14        0.99        1.38     13.50 o 
   1   6  14       15.69       24.98     11.51 o 
   2   6  14       97.57       82.63     15.41 o 
   3   6  14        2.12        6.08      9.61 o 
   4   6  14       33.45       47.16     12.35 o 
   5   6  14       32.16       38.52     12.06 o 
   6   6  14       42.77       48.84     13.35 o 
   7   6  14       10.39       14.83     10.41 o 
   0   7  14        2.87       -9.09     13.58 o 
   1   7  14      238.22      180.08     20.80 o 
   2   7  14       26.83       41.00     13.15 o 
   3   7  14       21.81       18.47     11.86 o 
   4   7  14      135.18      135.16     19.03 o 
   5   7  14       50.36       66.46     14.83 o 
   6   7  14       99.96       85.35     23.66 o 
   0   8  14       21.95       36.39     17.48 o 
   1   8  14      307.22      264.47     24.60 o 
   2   8  14       95.24       85.81     16.46 o 
   3   8  14       27.52       36.85     12.53 o 
   4   8  14       10.95       20.75     12.21 o 
   5   8  14      101.13      121.00     19.28 o 
   0   9  14       22.01        7.22     15.34 o 
   1   9  14       19.27       20.16     11.84 o 
   2   9  14        2.19       15.94     11.45 o 
   3   9  14       29.78       28.96     12.53 o 
   4   9  14        0.86       16.71     11.10 o 
   0  10  14        6.41      -10.56     13.86 o 
   1  10  14       21.19       56.89     14.53 o 
   1   0  15      100.22       96.22     17.42 o 
   2   0  15      110.46      139.22     20.33 o 
   3   0  15      271.35      275.10     26.64 o 
   4   0  15       13.38        2.90     14.42 o 
   5   0  15      164.29      196.05     32.18 o 
   6   0  15       43.69       36.40     17.54 o 
   7   0  15      100.58       91.48     25.46 o 
   8   0  15        4.42        6.21     15.92 o 
   0   1  15       15.49       24.85     13.03 o 
   1   1  15       91.81       96.46     11.34 o 
   2   1  15       47.90       63.50     12.46 o 
   3   1  15       14.04       11.45      9.72 o 
   4   1  15      143.20      149.95     17.66 o 
   5   1  15      123.61      152.48     18.35 o 
   6   1  15       56.97       67.84     16.28 o 
   7   1  15       12.20       22.67     12.35 o 
   8   1  15       35.45       59.63     15.22 o 
   0   2  15       12.46       20.91     12.54 o 
   1   2  15      169.53      182.04     17.92 o 
   2   2  15       87.49      101.44     12.90 o 
   3   2  15      239.98      223.95     19.72 o 
   4   2  15       49.61       59.30     12.97 o 
   5   2  15      292.03      305.21     24.17 o 
   6   2  15       15.00       22.72     11.05 o 
   7   2  15      114.22      154.66     21.90 o 
   0   3  15      241.67      221.40     30.34 o 
   1   3  15       23.78       28.39     11.07 o 
   2   3  15      340.14      316.21     21.16 o 
   3   3  15      128.22      129.29     14.61 o 
   4   3  15      193.31      186.27     19.34 o 
   5   3  15       37.12       48.33     13.11 o 
   6   3  15       63.83       87.66     14.93 o 
   7   3  15        4.33       25.53     11.30 o 
   0   4  15       65.64       64.33     19.78 o 
   1   4  15       23.24       26.06     11.47 o 
   2   4  15       66.59       72.76     14.51 o 
   3   4  15       15.54        9.34      9.31 o 
   4   4  15      136.73      148.38     15.75 o 
   5   4  15       74.36       67.58     13.63 o 
   6   4  15       67.88       88.92     15.38 o 
   7   4  15       11.38       24.25     10.97 o 
   0   5  15        0.20       14.03     14.30 o 
   1   5  15      120.42      110.29     17.12 o 
   2   5  15      133.11      113.37     17.28 o 
   3   5  15       81.14       90.99     15.91 o 
   4   5  15       59.62       50.11     12.51 o 
   5   5  15       97.67       92.85     17.82 o 
   6   5  15       22.73       14.19     11.71 o 
   0   6  15        1.17        9.36     14.60 o 
   1   6  15       17.95       28.39     12.02 o 
   2   6  15        5.51       13.12     10.75 o 
   3   6  15       25.49       22.18     11.74 o 
   4   6  15      163.61      126.88     18.93 o 
   5   6  15       15.81       11.16     10.51 o 
   6   6  15       12.61       26.52     12.64 o 
   0   7  15       25.16       30.00     16.68 o 
   1   7  15       33.38       26.24     11.93 o 
   2   7  15       84.00       50.06     14.19 o 
   3   7  15       16.98       28.17     12.19 o 
   4   7  15        0.05        1.40     10.79 o 
   5   7  15       37.99       56.55     14.28 o 
   0   8  15        5.22       13.47     15.87 o 
   1   8  15      123.20      121.87     19.07 o 
   2   8  15       18.22       13.51     11.99 o 
   3   8  15       10.11        8.43     11.31 o 
   0   0  16       12.55        3.94     20.40 o 
   1   0  16      128.86      179.63     22.65 o 
   2   0  16       39.96       34.30     14.72 o 
   3   0  16        6.27       32.03     16.92 o 
   4   0  16       73.15       94.66     24.25 o 
   5   0  16       14.51       18.44     17.07 o 
   6   0  16        1.08       25.75     17.65 o 
   0   1  16       34.35       61.40     15.98 o 
   1   1  16      152.17      171.87     19.61 o 
   2   1  16       14.30       28.23     10.53 o 
   3   1  16       20.52       34.00     11.00 o 
   4   1  16        1.53       16.50     10.37 o 
   5   1  16       64.29       93.20     16.85 o 
   6   1  16       68.31       83.76     17.15 o 
   0   2  16      260.55      250.08     33.12 o 
   1   2  16        4.31       16.04     10.71 o 
   2   2  16       25.87       31.57     11.79 o 
   3   2  16       14.64       26.63     10.77 o 
   4   2  16      303.21      285.74     23.42 o 
   5   2  16       30.43       43.07     12.00 o 
   6   2  16       37.15       53.33     14.54 o 
   0   3  16        1.03       23.54     16.18 o 
   1   3  16      149.00      144.34     18.84 o 
   2   3  16      251.73      210.95     21.93 o 
   3   3  16        6.07       22.68     13.19 o 
   4   3  16       69.78      127.67     17.81 o 
   5   3  16      202.63      204.35     21.06 o 
   6   3  16       59.56       73.15     14.57 o 
   0   4  16        7.07        7.52     15.23 o 
   1   4  16       99.58       95.70     16.55 o 
   2   4  16      227.02      210.04     21.85 o 
   3   4  16       34.70       27.87     12.63 o 
   4   4  16       32.99       23.09     14.14 o 
   5   4  16       68.10       78.24     17.35 o 
   0   5  16       13.61       13.80     16.94 o 
   1   5  16       49.30       54.32     13.51 o 
   2   5  16       40.34       31.84     12.28 o 
   3   5  16       13.43       21.58     11.77 o 
   4   5  16        1.08        9.56     12.33 o 
   5   5  16       80.73       91.34     21.87 o 
   0   6  16       27.69       29.03     17.08 o 
   1   6  16       45.28       34.54     12.04 o 
   2   6  16       21.13       17.77     10.94 o 
   3   6  16        8.55       21.16     11.11 o 
   4   6  16       34.46       47.80     14.37 o 
   0   7  16      118.70       94.65     24.77 o 
   1   7  16       31.30       27.23     12.46 o 
   2   7  16       58.99       66.12     15.13 o 
   1   0  17       10.30       21.30     15.19 o 
   2   0  17       49.99       59.64     20.36 o 
   3   0  17       37.58       40.81     18.12 o 
   4   0  17       18.45       61.02     19.33 o 
   5   0  17        0.70       40.76     19.06 o 
   0   1  17        9.45       28.28     22.91 o 
   1   1  17       80.92       90.24     15.48 o 
   2   1  17        1.89        8.52     10.50 o 
   3   1  17       82.63       71.09     13.57 o 
   4   1  17       81.00      128.70     19.30 o 
   0   2  17       51.37       57.92     20.53 o 
   1   2  17       61.36       49.60     15.31 o 
   2   2  17       52.95       75.88     17.46 o 
   3   2  17        8.64       16.40     10.70 o 
   4   2  17       24.54       43.80     12.11 o 
   0   3  17       36.19       50.88     18.86 o 
   1   3  17       16.58       14.19     11.18 o 
   2   3  17      107.00      112.15     20.12 o 
   3   3  17       21.45       27.59     13.00 o 
   4   3  17       58.15       66.06     17.21 o 
   0   4  17       19.05       28.62     17.08 o 
   1   4  17       47.25       60.07     14.24 o 
   2   4  17        9.93       22.94     11.25 o 
   3   4  17       11.48       32.45     14.42 o 
   0   5  17        3.93        4.79     15.13 o 
   1   5  17       21.79       26.97     12.33 o 
   2   5  17       31.65       38.23     13.15 o 
   0   0  18        0.01       46.89     25.06 o 
   1   0  18       26.14       61.21     25.77 o 
   0   1  18        7.24       41.16     22.19 o 
   1   1  18       12.57       46.13     17.33 o 
                                                 
